# Supplementary material for: Chromosome 3A harbors several pleiotropic and stable drought‐responsive alleles for photosynthetic efficiency selected through wheat breeding
Source: Plant Direct. 2022 Sep 2;6(9):e438. doi: 10.1002/pld3.438 (PMC9440346; doi:10.1002/pld3.438)
Supplement: Supplementary file 11 — Data S1 Table Sxl1. Description of SNP number per chromosome and chromosomal LD. Table Sxl2. Full description of detected significant MTAs (10–4) from GWAS under both water regimes in 2017, 2018 and with the means values of both years. Table Sxl3. Summary of significant SNPs QTL detected in the marker*treatment interaction GWAS. Table Sxl4. Table of QTL regions in the marker*treatment interaction GWAS and alleles combination effect. Table Sxl5. GWAS results from four physiological traits and three final aboveground biomass traits highlighting SNPs with stable and pleiotropic effects. Table Sxl6. Candidate genes in the QTLs regions with stable and pleiotropic effects. Table Sxl7. Candidate genes in the QTLs with high significant marker*treatment interactions effects. Table Sxl8. Table of significant SNPs in the genome wide SNP‐SNP epistatic interaction. Table Sxl9. Candidate genes in the QTLs regions harboring SNPs with epistatic effects. [file PLD3-6-e438-s001.xlsx]

## Sheet: Table Sxl1
Genome or chromosome	Number of mapped SNP	Last SNP position (bp)	First SNP position (bp)	Interval (bp)	SNP density (bp/SNP)*	Number of pairwise tests**	Chromosomal LD (r2 = 0.10; in Mbp)
A-genome	9965	780718366	10488	780707878	78345	1318595	19
B-genome	11887	829293446	80171	829213275	69758	1696897	38
D-genome	2364	650327136	209439	650117697	275007	119004	17.5
1A	1470	593552345	1166265	592386080	402984	196237	32
2A	1545	780718366	259237	780459129	505152	213174	75
3A	1355	749404693	80115	749324578	553007	163406	17.5
4A	776	744311864	2791017	741520847	955568	57326	10.5
5A	1761	708850177	10488	708839689	402521	282316	11.5
6A	1326	617689702	287397	617402305	465613	140576	37
7A	1732	736691630	316670	736374960	425159	265560	13
1B	1737	688283156	1200454	687082702	395557	248179	100
2B	1719	801253554	80838	801172716	466069	237440	25
3B	1991	829293446	983870	828309576	416027	318833	31
4B	1192	670438432	236529	670201903	562250	124899	100
5B	2131	713016195	80171	712936024	334555	360795	20
6B	1848	720984422	164632	720819790	390054	269177	100
7B	1269	750605798	429714	750176084	591155	137574	21
1D	512	495112468	209439	494903029	966607	28428	23
2D	603	650327136	8376176	641950960	1.0646e+06	31692	33
3D	221	614367160	773159	613594001	2.77644e+06	8868	11
4D	104	509481054	1243612	508237442	4.8869e+06	6817	17
5D	344	562834171	43410011	519424160	1.50995e+06	17696	12.5
6D	319	472790074	1415302	471374772	1.47766e+06	14241	7.5
7D	261	637701723	4005296	633696427	2.42796e+06	11262	7.5
Entire genome	24216	829293446	10488	829282958	34245.2	3134496	28.5
* is the ratio between the Interval (bp) and Number of mapped SNP
** Number of pairwise Test is the total number of pairwise comparision done in Tassel when you defined the window.

## Sheet: Table Sxl2
				Fmax			Fmin	SPAD			YII				Fmax	Fmin		SPAD			YII
Marker code	Marker name	Chromosome	Position (bp)	Fmax_Ds_mean	Fmax_Ds17	Fmax_Ds18	Fmin_Ds_mean	SPAD_Ds_mean	SPAD_Ds17	SPAD_Ds18	YII_Ds_mean	YII_Ds17	YII_Ds18	Total_Ds	Fmax_Rf18	Fmin_Rf18	Fmin_Rf_mean	SPAD_Rf17	SPAD_Rf18	SPAD_Rf_mean	YII_Rf17	YII_Rf18	YII_Rf_mean	Total_Rf	Grand.Total
W15_ACRV	BS00093078_51	1B	1204018								1		1	2										0	2
W15_ALBV	RAC875_c30138_595	1B	4321944				1							1										0	1
W135_FTDM	AX-158596340	2A	30571986									1		1										0	1
W15_AJWJ	Kukri_c84087_154	2A	30574097									1		1										0	1
W135_AIBK	AX-109406984	2A	30766378									1		1										0	1
W135_CPBY	AX-158540868	2A	72695810											0					1					1	1
W135_HOWQ	AX-89460156	2A	777356845		1									1										0	1
W135_FURU	AX-158597388	2B	78825014								1		1	2										0	2
W135_CYRD	AX-158547347	2B	79248172								1		1	2										0	2
W135_CYRE	AX-158547348	2B	79248569								1		1	2										0	2
W135_ENLG	AX-158574910	2B	155045839	1										1										0	1
W135_ENLB	AX-158574905	2B	156005158	1										1										0	1
W135_CYPG	AX-158547298	2B	156593773	1							1			2										0	2
W135_ENLJ	AX-158574913	2B	157585299	1										1										0	1
W15_AGFD	Excalibur_c9248_771	2B	158618852						1		1			2										0	2
W15_AQIR	wsnp_Ex_c14595_22634031	2B	158644855						1		1			2										0	2
W135_HPHL	AX-89629279	2D	535219320									1		1										0	1
W135_CPUT	AX-158541357	3A	23376803									1		1										0	1
W135_GQUW	AX-158612340	3A	495011227									1		1										0	1
W15_AODI	Tdurum_contig22253_104	3A	495024538									1		1										0	1
W15_AMPK	RFL_Contig1798_1606	3A	495073247									1		1										0	1
W15_AMUG	RFL_Contig4399_956	3A	496704860									1		1										0	1
W15_ARWI	wsnp_Ex_rep_c108072_91444417	3A	496987868									1		1										0	1
W135_EQDB	AX-158576725	3A	496990891									1		1										0	1
W15_AIGM	Ku_c14982_168	3A	497649774									1		1										0	1
W15_AQDT	wsnp_Ex_c11397_18400400	3A	497655016									1		1										0	1
W135_EQCZ	AX-158576723	3A	497709896									1		1										0	1
W135_EQDJ	AX-158576733	3A	498247938									1		1										0	1
W15_APUC	wsnp_BF429272A_Ta_2_1	3A	498774691									1		1										0	1
W135_GQVK	AX-158612354	3A	500558405									1		1										0	1
W15_AETG	Ex_c67794_487	3A	500977005									1		1										0	1
W135_EQEO	AX-158576764	3A	500988481									1		1										0	1
W135_EQES	AX-158576768	3A	500992297									1		1										0	1
W135_HPKQ	AX-89682506	3A	501649581									1		1										0	1
W135_EQCQ	AX-158576714	3A	501889467									1		1										0	1
W135_GQUT	AX-158612337	3A	501934638									1		1										0	1
W135_GQUI	AX-158612326	3A	501943103									1		1										0	1
W15_ASQX	wsnp_Ku_c3956_7237707	3A	502402842	1										1										0	1
W135_FVIO	AX-158597824	3A	510690598	1							1		1	3										0	3
W135_EQFH	AX-158576783	3A	515889225	1							1	1		3										0	3
W15_AGNO	Excalibur_rep_c76510_255	3A	515889969	1							1	1		3										0	3
W135_ABTQ	AX-108807069	3A	516802762	1							1	1		3										0	3
W135_ANOD	AX-109975531	3A	516804225	1							1	1		3										0	3
W15_ADYH	BobWhite_c9468_453	3A	517075151	1							1	1		3										0	3
W15_AQSN	wsnp_Ex_c22766_31972202	3A	517076678	1							1	1		3										0	3
W135_GQTR	AX-158612309	3A	518723252	1							1	1		3										0	3
W135_CZMQ	AX-158547906	3A	519082817	1							1	1		3										0	3
W135_GQTS	AX-158612310	3A	520155748	1							1	1		3										0	3
W15_AREW	wsnp_Ex_c42698_49211728	3A	521305258	1							1	1		3										0	3
W135_GQTN	AX-158612305	3A	521637134	1							1	1		3										0	3
W135_GQZN	AX-158612461	3A	521704420	1							1	1		3										0	3
W15_ASHG	wsnp_JD_c7441_8535047	3A	522271510	1							1	1		3										0	3
W15_ANKL	TA002508_0190	3A	522272516	1							1	1		3										0	3
W15_AKGG	Kukri_rep_c70927_886	3A	523546402	1							1	1		3										0	3
W15_AKKH	RAC875_c10669_714	3A	533073198	1										1										0	1
W15_ARYJ	wsnp_Ex_rep_c66865_65263145	3A	533624405	1							1	1		3										0	3
W135_AZIP	AX-111134276	3A	556662034								1		1	2										0	2
W135_HOWJ	AX-89454111	3A	556693375								1		1	2										0	2
W135_FVMA	AX-158597914	3A	715593925											0				1						1	1
W135_AYEM	AX-111072420	3A	716068989											0				1						1	1
W15_ARTD	wsnp_Ex_c9377_15572157	3A	716070008											0				1						1	1
W135_DXLB	AX-158564089	4A	618857053											0									1	1	1
W135_BREK	AX-158524708	4A	630841990											0							1			1	1
W135_BCTL	AX-111577375	4A	637896597											0							1			1	1
W15_AAGL	BS00011492_51	4B	597033017											0								1		1	1
W135_DCYS	AX-158550248	4B	597034788											0								1		1	1
W15_AOXU	Tdurum_contig60114_525	4B	597979917											0								1		1	1
W135_DPDV	AX-158558493	4B	598263310											0								1		1	1
W135_DPDU	AX-158558492	4B	598599030											0								1		1	1
W15_ABMK	BS00062892_51	4B	598610705											0								1		1	1
W15_AASA	BS00023072_51	5B	47576479											0		1								1	1
W135_APAN	AX-110056030	5B	47581023											0		1								1	1
W135_FYNL	AX-158599979	5B	47584957											0		1								1	1
W135_HTUZ	AX-95658422	5B	47586378											0		1								1	1
W15_AHEY	IAAV2411	5B	47586378											0		1								1	1
W15_AIDP	Jagger_c3991_101	5B	488820772										1	1										0	1
W135_FDZN	AX-158586097	5B	611129041											0		1								1	1
W135_CSXD	AX-158543447	6B	126143785								1		1	2										0	2
W15_AFIH	Excalibur_c2991_320	6D	469919720									1		1										0	1
W135_GAAQ	AX-158600998	7A	263732937											0				1		1				2	2
W135_HRTE	AX-94760655	7A	267569474											0				1		1				2	2
W135_HSYE	AX-95192804	7A	271796548											0				1		1				2	2
W135_GAAE	AX-158600986	7A	275921004											0						1				1	1
W135_GAAC	AX-158600984	7A	275962748											0						1				1	1
W135_GAAF	AX-158600987	7A	284729308											0				1		1				2	2
W15_AJOS	Kukri_c55196_445	7A	284730570											0						1				1	1
W135_ADVG	AX-108905937	7A	285431692											0						1				1	1
W135_GAAY	AX-158601006	7A	285607788											0				1		1				2	2
W135_FLWK	AX-158591424	7A	286151932											0						1				1	1
W135_AARA	AX-108755701	7A	583203735											0								1		1	1
W135_CMZZ	AX-158539465	7A	585056324											0								1		1	1
W135_AYWC	AX-111108180	7A	585061028											0								1		1	1
W135_AMSK	AX-109929376	7A	589455395											0								1		1	1
W135_HTUC	AX-95658182	7A	589755939											0								1		1	1
W135_AGYS	AX-109353886	7A	589756223											0								1		1	1
W135_BBGI	AX-111509754	7A	589762381											0								1		1	1
W135_EBTL	AX-158567011	7A	591551478											0								1		1	1
W135_CMZE	AX-158539444	7A	592927511											0								1		1	1
W135_CTGL	AX-158543689	7A	593446053											0								1		1	1
W135_APOW	AX-110369177	7A	593677131											0								1		1	1
W135_DQXT	AX-158559687	7A	593677232											0								1		1	1
W135_DQXQ	AX-158559684	7A	593683574											0								1		1	1
W135_DIYR	AX-158554303	7B	3793367											0			1							1	1
W15_AJPC	Kukri_c55922_352	7B	3796290											0			1							1	1
W15_ANXJ	Tdurum_contig10861_942	7B	3848751											0			1							1	1
W15_AMXY	RFL_Contig801_2124	7B	3848966											0			1							1	1
W135_EDIB	AX-158568067	7B	29588029									1		1										0	1
W135_AKWS	AX-109842066	7B	46996247									1		1										0	1
W15_AIER	Jagger_c9314_100	7B	46999836									1		1										0	1
W15_AROI	wsnp_Ex_c6590_11419735	7B	51068018									1		1										0	1
W15_ANXQ	Tdurum_contig11028_236	7B	52565461									1		1										0	1
W15_ASTX	wsnp_Ku_c665_1371448	7B	58727883									1		1										0	1
W15_ASTW	wsnp_Ku_c665_1371121	7B	58728110									1		1										0	1
W15_AEBX	BobWhite_rep_c65034_450	7D	89599475								1		1	2										0	2
W135_AIAE	AX-109405221	7D	90002366								1		1	2										0	2
W135_ACZO	AX-108865199	7D	90411076								1		1	2										0	2
Grand Total				23	1	0	1	0	2	0	30	48	12	117	0	6	4	8	1	10	2	19	1	51	168

## Sheet: Table Sxl3
Marker code	Marker name	Chromosome	Position (bp)	Fmax	SPAD	YII	Grand Total
W135_ABTQ	AX-108807069	3A	516802762	1	1	1	3
W135_ANOD	AX-109975531	3A	516804225	1	1	1	3
W135_CZMQ	AX-158547906	3A	519082817	1	1	1	3
W135_EQFH	AX-158576783	3A	515889225	1	1	1	3
W135_GQTN	AX-158612305	3A	521637134	1	1	1	3
W135_GQTR	AX-158612309	3A	518723252	1	1	1	3
W135_GQTS	AX-158612310	3A	520155748	1	1	1	3
W135_GQZN	AX-158612461	3A	521704420	1	1	1	3
W15_ADYH	BobWhite_c9468_453	3A	517075151	1	1	1	3
W15_AGNO	Excalibur_rep_c76510_255	3A	515889969	1	1	1	3
W15_AKGG	Kukri_rep_c70927_886	3A	523546402	1	1	1	3
W15_ANFM	Ra_c72106_227	3A	533625926	1	1	1	3
W15_ANKL	TA002508_0190	3A	522272516	1	1	1	3
W15_AQSN	wsnp_Ex_c22766_31972202	3A	517076678	1	1	1	3
W15_AREW	wsnp_Ex_c42698_49211728	3A	521305258	1	1	1	3
W15_ARYJ	wsnp_Ex_rep_c66865_65263145	3A	533624405	1	1	1	3
W15_ASHG	wsnp_JD_c7441_8535047	3A	522271510	1	1	1	3
W135_AGAA	AX-109306922	3A	556548645	1		1	2
W135_AGMO	AX-109331631	3A	556460054	1		1	2
W135_AHUD	AX-109393693	3A	557415642	1		1	2
W135_AQKD	AX-110406613	3A	557953776	1		1	2
W135_AYGO	AX-111076088	3A	503027279	1		1	2
W135_AZHY	AX-111133141	3A	561035102	1		1	2
W135_AZIP	AX-111134276	3A	556662034	1		1	2
W135_BCEM	AX-111550596	3A	502837641	1		1	2
W135_FVIO	AX-158597824	3A	510690598	1		1	2
W135_FVKQ	AX-158597878	3A	556549430	1		1	2
W135_GQWE	AX-158612374	3A	502397511	1		1	2
W135_HOWJ	AX-89454111	3A	556693375	1		1	2
W15_ACWU	BS00101401_51	3A	557414880	1		1	2
W15_AGXA	GENE_3343_183	3A	557259443	1		1	2
W15_AHBC	GENE_4795_75	3A	556455885	1		1	2
W15_AILS	Ku_c68484_1276	3A	557956310	1		1	2
W15_AQEA	wsnp_Ex_c1149_2206471	3A	557257146	1		1	2
W15_ASPP	wsnp_Ku_c3286_6111360	3A	557257604	1		1	2
W15_ASQX	wsnp_Ku_c3956_7237707	3A	502402842	1		1	2
W135_AKYA	AX-109844617	2D	21911530		1		1
W135_BCLB	AX-111561744	2D	23416219		1		1
W135_EPUU	AX-158576510	2D	22120079		1		1
W135_EPUW	AX-158576512	2D	21914954		1		1
W135_FVHQ	AX-158597800	2D	22200782		1		1
W135_FVHS	AX-158597802	2D	20782339		1		1
W15_AICE	JD_c63957_1176	2D	20769354		1		1
W135_EQCQ	AX-158576714	3A	501889467	1			1
W135_EQCZ	AX-158576723	3A	497709896	1			1
W135_EQDB	AX-158576725	3A	496990891	1			1
W135_EQEO	AX-158576764	3A	500988481	1			1
W135_EQYO	AX-158577284	3A	565766591	1			1
W135_FVMJ	AX-158597923	3A	557407291			1	1
W135_FVML	AX-158597925	3A	561100272			1	1
W135_HPKQ	AX-89682506	3A	501649581	1			1
W135_HPKR	AX-89682676	3A	561062603			1	1
W15_AIGM	Ku_c14982_168	3A	497649774	1			1
W15_AIKT	Ku_c53625_627	3A	561118774			1	1
W135_ADFA	AX-108875397	5B	479327607			1	1
W135_BTUE	AX-158526470	5B	107899044		1		1
W135_BTUG	AX-158526472	5B	106149995		1		1
W135_BTUH	AX-158526473	5B	105967591		1		1
W135_CFKE	AX-158534322	5B	106149463		1		1
W135_DFHI	AX-158551824	5B	490619188		1		1
W15_ADFT	BobWhite_c14323_288	5B	490619652		1		1
W15_AEUT	Excalibur_c10444_2056	5B	479500839			1	1
W15_AGXC	GENE_3437_148	5B	489280722			1	1
W15_AIDP	Jagger_c3991_101	5B	488820772			1	1
W15_AJHA	Kukri_c40388_844	5B	118530566		1		1
W15_AJKG	Kukri_c46476_647	5B	479389809			1	1
W15_AMDJ	RAC875_c96137_101	5B	106155726		1		1
W15_AOIC	Tdurum_contig354_149	5B	106155726		1		1
W15_APRZ	wsnp_BE495277B_Ta_2_5	5B	479388707			1	1
W135_AMCF	AX-109900296	6A	33584630		1		1
W15_AJDX	Kukri_c35661_63	6A	33954717		1		1
W15_AQMC	wsnp_Ex_c17575_26299925	6A	33956626		1		1
W15_AIER	Jagger_c9314_100	7B	46999836	1			1
W15_ANXQ	Tdurum_contig11028_236	7B	52565461	1			1
W15_AROI	wsnp_Ex_c6590_11419735	7B	51068018	1			1
		Grand Total		46	36	46	128

## Sheet: Table Sxl4
Chromosome	Traits	Peak marker name	Peak marker code	Region Starting (bp)	Region End (bp)	Interval (Mbp)	Number of SNPs within the interval	**Mean_A1A1_T_1	Mean_A2A2_T_1	Mean_A1A1_T_2	Mean_A2A2_T_2
3A	Fmax*	AX-108807069	W135_ABTQ	496990891	565766591	68.7757	42	1000.57	1111.51	1131.54	987.066
3A	Spad	AX-158576783	W135_EQFH	515889225	533625926	17.7367	17	54.187	56.9444	52.2441	48.9365
2D	Spad	AX-158597800	W135_FVHQ	20769354	23416219	2.64687	7	54.1477	57.3212	52.2255	49.3617
3A	YII	AX-158597824	W135_FVIO	502397511	561118774	58.7213	39	0.674634	0.726598	0.65534	0.587995
7B	Fmax	wsnp_Ex_c6590_11419735	W15_AROI	46999836	52565461	5.56562	3	1001.36	1124.04	1129.85	979.494
5B	Spad	BobWhite_c14323_288	W15_ADFT	490619188	490619652	0.000464	2	54.1971	56.7227	52.2345	49.2409
3A	Fmax	GENE_4795_75	W15_AHBC	556455885	556455885	0	1	999.321	1114.31	1130.63	1007.72
5B	YII	Jagger_c3991_101	W15_AIDP	479327607	489280722	9.95312	6	0.675363	0.735435	0.654097	0.581437
5B	Spad	Kukri_c40388_844	W15_AJHA	105967591	118530566	12.563	7	54.1076	56.6012	52.264	49.9184
6A	Spad	wsnp_Ex_c17575_26299925	W15_AQMC	33584630	33956626	0.371996	3	54.0984	55.8104	52.3732	50.0728
3A	YII	GENE_4795_75	W15_AHBC	556455885	556455885	0	1	0.674595	0.722591	0.655211	0.595285
* Fmax units is in Millivolts (mV)
** Mean value recorded by the alleles (Major = A1A1 or minor = A2A2) under both treatments (rainfed = T1 or drought = T2)

## Sheet: Table_Sxl5
				Trait (Marker stability level for both year is indicated by the number)
Marker code	Marker name	Chromosome	Position (bp)	Fmax	Fmin	GY	PBW	SDW	SPAD	YII	Year_Rel	Grand Total (Pleiotropy and stability level)
W135_EFLO	AX-158569510	1A	24559767		1							1
W135_CUTN	AX-158544705	1A	24946132		1							1
W135_EFJN	AX-158569457	1A	27243368		1							1
W135_FSAR	AX-158595591	1A	30794739			1						1
W135_GGLE	AX-158605328	1A	277920468						1			1
W135_EFDB	AX-158569289	1A	295572887						1			1
W135_CNRF	AX-158539913	1A	346448139						1			1
W135_CUPL	AX-158544599	1A	346683136						1			1
W135_DSEP	AX-158560541	1A	346795356						1			1
W135_DSEH	AX-158560533	1A	388524708						1			1
W15_APUX	wsnp_BG314157A_Ta_2_1	1A	503369210					1				1
W135_DSAP	AX-158560437	1A	503581526					1				1
W135_DRVW	AX-158560314	1A	544200217	1								1
W135_EEYP	AX-158569173	1A	544364472	1								1
W135_EEMB	AX-158568847	1A	544585992	1								1
W135_EEMA	AX-158568846	1A	544586108	1								1
W135_GGQW	AX-158605476	1A	544593689	1								1
W135_CUKI	AX-158544466	1A	544605685	1								1
W135_GGQU	AX-158605474	1A	546519484	1								1
W135_CULL	AX-158544495	1A	550111570	1								1
W135_CUPE	AX-158544592	1A	550339335	1								1
W15_AIDS	Jagger_c468_53	1A	550344021	1								1
W135_CJAP	AX-158536777	1A	550345127	1								1
W135_ANVW	AX-109991211	1A	550420734	1								1
W135_BBTK	AX-111529763	1A	550421480	1								1
W135_ALHE	AX-109862162	1A	550442789	1								1
W135_EEMM	AX-158568858	1A	550887258	1								1
W135_EEMH	AX-158568853	1A	551742236	1								1
W135_CJAU	AX-158536782	1A	572212121	1								1
W135_AWOF	AX-110992919	1A	580446630							2		2
W135_GHBI	AX-158605748	1A	580926366							1		1
W15_ACRV	BS00093078_51	1B	1204018	1						2		3
W15_ALBV	RAC875_c30138_595	1B	4321944		1							1
W15_ACTX	BS00095568_51	1B	470000634						1			1
W135_HTYR	AX-95659642	1B	517907007			1						1
W135_BMGL	AX-158521381	1B	562452171							1		1
W15_AFXF	Excalibur_c60931_1260	1B	563030530							1		1
W15_ABMT	BS00063092_51	1B	563307053							1		1
W15_ACHC	BS00076405_51	1B	563537174							1		1
W135_AGRD	AX-109339712	1B	563546886							1		1
W135_HPOB	AX-89738324	1B	592168723	1								1
W15_AIAC	IACX886	1B	604551793	1								1
W15_ASSS	wsnp_Ku_c51703_56915288	1B	643096819	1								1
W135_CVDL	AX-158544963	1B	654714930						1			1
W135_GIGK	AX-158606556	1B	658725245						1			1
W15_APBB	Tdurum_contig68980_317	1B	660012179						1			1
W15_ADOO	BobWhite_c34125_183	1B	676271684						1			1
W135_HOOM	AX-89357416	1B	676812254						1			1
W15_ABNG	BS00063302_51	1B	676813408						1			1
W15_ACSA	BS00093275_51	1B	677256157						1			1
W135_EHTT	AX-158571075	1D	294465157						1			1
W135_FTDM	AX-158596340	2A	30571986							1		1
W15_AJWJ	Kukri_c84087_154	2A	30574097							1		1
W135_AIBK	AX-109406984	2A	30766378							1		1
W135_AOEL	AX-110008181	2A	65349268						1			1
W135_CPBY	AX-158540868	2A	72695810						1			1
W135_CKWQ	AX-158538026	2A	94277212								1	1
W135_GMKO	AX-158609368	2A	97840000	1								1
W135_AFTC	AX-109293481	2A	97856187	1								1
W135_ABFF	AX-108780555	2A	98139797	1								1
W135_DTOV	AX-158561483	2A	695462553	1								1
W135_CWJW	AX-158545806	2A	695519881	1								1
W135_EJGZ	AX-158572095	2A	696279014	1								1
W135_AWIF	AX-110981962	2A	706228548					1				1
W135_COVZ	AX-158540713	2A	759454868	1								1
W135_COVY	AX-158540712	2A	759464924	1								1
W15_AJML	Kukri_c50116_107	2A	776214859	1						1		2
W15_AJNW	Kukri_c53501_305	2A	776552712	1								1
W135_HOWQ	AX-89460156	2A	777356845	2								2
W135_COWA	AX-158540714	2A	778917273	1								1
W15_ALFQ	RAC875_c35200_230	2A	778922562	1								1
W135_COWB	AX-158540715	2A	779669611	1								1
W135_AIKX	AX-109426991	2B	4633569							1		1
W135_ADOH	AX-108891936	2B	4644129							1		1
W135_HPFT	AX-89600675	2B	12076610							1		1
W15_ACKZ	BS00081871_51	2B	12076610							1		1
W15_AKIA	Kukri_rep_c92967_369	2B	15882663							1		1
W15_AAFU	BS00011149_51	2B	25594755						1			1
W15_ADYO	BobWhite_c9843_117	2B	26101612						1			1
W135_DNYC	AX-158557668	2B	28921142						1			1
W135_ADKP	AX-108885397	2B	28922055						1			1
W135_AZZN	AX-111454448	2B	29018481						1			1
W135_HPBU	AX-89539911	2B	29033084	1								1
W135_AWUY	AX-111006403	2B	29036761						1			1
W15_AQKO	wsnp_Ex_c1602_3055066	2B	29039811						1			1
W15_AKBJ	Kukri_rep_c104422_192	2B	29156051						1			1
W135_AXDS	AX-111020457	2B	29978146						1			1
W15_AKWY	RAC875_c23425_208	2B	47839525							1		1
W135_FUTX	AX-158597443	2B	75695317							2		2
W135_FURU	AX-158597388	2B	78825014							2		2
W135_CYRD	AX-158547347	2B	79248172							2		2
W135_CYRE	AX-158547348	2B	79248569							2		2
W135_ENSW	AX-158575108	2B	135561645	2								2
W15_AIDR	Jagger_c4412_265	2B	136430582	1								1
W135_ENLG	AX-158574910	2B	155045839	2								2
W135_ENLB	AX-158574905	2B	156005158	2								2
W135_CYPG	AX-158547298	2B	156593773	2						2		4
W135_ENLJ	AX-158574913	2B	157585299	2								2
W15_AGFD	Excalibur_c9248_771	2B	158618852						1	1		2
W15_AFQB	Excalibur_c45094_602	2B	158643756						1			1
W15_AQIR	wsnp_Ex_c14595_22634031	2B	158644855						1	1		2
W135_ENKZ	AX-158574903	2B	169502468	1								1
W135_FUDN	AX-158597017	2B	568030814			2						2
W135_BDCG	AX-111594940	2B	572308813							1		1
W15_AHQO	IAAV7841	2B	657790878							1		1
W15_AMNN	RAC875_rep_c91134_949	2B	657844837							1		1
W15_ABHB	BS00049582_51	2D	9372649		1							1
W135_BBZH	AX-111541216	2D	19605215					1				1
W135_FVHP	AX-158597799	2D	19619456					1				1
W135_FVHR	AX-158597801	2D	19623785					1				1
W135_EPUW	AX-158576512	2D	21914954						1			1
W135_EPUU	AX-158576510	2D	22120079						1			1
W135_FVHQ	AX-158597800	2D	22200782						1			1
W135_BCLB	AX-111561744	2D	23416219						2	2		4
W135_HPHL	AX-89629279	2D	535219320							1		1
W15_AKHC	Kukri_rep_c73433_61	2D	598714669				1					1
W15_ACSV	BS00094057_51	3A	7437153			1	2	2				5
W135_GSFR	AX-158613297	3A	7486455				1					1
W135_HPIW	AX-89650364	3A	8213038				2	2				4
W15_APNS	tplb0053a24_2194	3A	8593537				2	2				4
W15_APNT	tplb0053a24_2232	3A	8593575				2	2				4
W15_ALXJ	RAC875_c7060_67	3A	8686717				2	2				4
W135_ERHA	AX-158577504	3A	10207600				1					1
W135_ERGR	AX-158577495	3A	13559071					1				1
W135_BQDA	AX-158523996	3A	14056285				1	1				2
W135_BQDI	AX-158524004	3A	14056900				1	1				2
W15_AKUB	RAC875_c20134_535	3A	14851011					1				1
W15_AHBZ	IAAV1155	3A	14851251					1				1
W135_CDUS	AX-158533244	3A	15089492				1	1				2
W135_GSJG	AX-158613390	3A	20157171			1	2					3
W135_CPUT	AX-158541357	3A	23376803	1						1		2
W135_CZVG	AX-158548130	3A	189276580					1				1
W135_GSFV	AX-158613301	3A	190548577					1				1
W15_ADAW	BS00110129_51	3A	266691282					1				1
W135_EQOK	AX-158577020	3A	378815031					1				1
W135_CZPN	AX-158547981	3A	406298817					1				1
W15_ASIQ	wsnp_JD_rep_c64325_41024646	3A	466111373					1				1
W15_APWJ	wsnp_CAP11_c2438_1258747	3A	471358821					1				1
W135_GQUW	AX-158612340	3A	495011227	1						1		2
W15_AODI	Tdurum_contig22253_104	3A	495024538	1						1		2
W15_AMPK	RFL_Contig1798_1606	3A	495073247	1						1		2
W15_AMUG	RFL_Contig4399_956	3A	496704860	1						1		2
W15_ARWI	wsnp_Ex_rep_c108072_91444417	3A	496987868	1						1		2
W135_EQDB	AX-158576725	3A	496990891	1						1	1	3
W15_AIGM	Ku_c14982_168	3A	497649774	1						1	1	3
W15_AQDT	wsnp_Ex_c11397_18400400	3A	497655016	1						1		2
W135_EQCZ	AX-158576723	3A	497709896	1						1	1	3
W135_EQDJ	AX-158576733	3A	498247938	1						1		2
W15_APUC	wsnp_BF429272A_Ta_2_1	3A	498774691	1						1		2
W135_GQVK	AX-158612354	3A	500558405	1						1		2
W15_AETG	Ex_c67794_487	3A	500977005	1						1		2
W135_EQEO	AX-158576764	3A	500988481	2						1	1	4
W135_EQES	AX-158576768	3A	500992297	1						1		2
W135_HPKQ	AX-89682506	3A	501649581	2						1		3
W135_EQCQ	AX-158576714	3A	501889467	2						1		3
W135_GQUT	AX-158612337	3A	501934638	1						1		2
W135_GQUI	AX-158612326	3A	501943103	1						1		2
W15_ASPW	wsnp_Ku_c3343_6206887	3A	502385045				1				1	2
W15_AQVW	wsnp_Ex_c2678_4968284	3A	502386615				1				1	2
W135_GQWE	AX-158612374	3A	502397511	1							1	2
W15_ASQX	wsnp_Ku_c3956_7237707	3A	502402842	2						2	1	5
W135_BCEM	AX-111550596	3A	502837641	1						1	1	3
W135_AYGO	AX-111076088	3A	503027279								1	1
W135_GQTM	AX-158612304	3A	510635731							1		1
W135_FVIO	AX-158597824	3A	510690598	2						3		5
W135_FVMG	AX-158597920	3A	514109625	1								1
W135_BOUB	AX-158523087	3A	514314516	1								1
W135_EQFH	AX-158576783	3A	515889225	2						3		5
W15_AGNO	Excalibur_rep_c76510_255	3A	515889969	2						3		5
W135_ABTQ	AX-108807069	3A	516802762	2						3		5
W135_ANOD	AX-109975531	3A	516804225	2						3		5
W15_ADYH	BobWhite_c9468_453	3A	517075151	2						3		5
W15_AQSN	wsnp_Ex_c22766_31972202	3A	517076678	2						3		5
W135_ALJW	AX-109867353	3A	518634301							1		1
W135_GQTR	AX-158612309	3A	518723252	2						3		5
W135_CZMQ	AX-158547906	3A	519082817	2						3		5
W135_FVJG	AX-158597842	3A	519083857							1		1
W135_GQTS	AX-158612310	3A	520155748	2						3		5
W15_AREW	wsnp_Ex_c42698_49211728	3A	521305258	2						3		5
W135_GQTN	AX-158612305	3A	521637134	2						3		5
W135_GQZN	AX-158612461	3A	521704420	2						3		5
W15_ASHG	wsnp_JD_c7441_8535047	3A	522271510	2						2		4
W15_ANKL	TA002508_0190	3A	522272516	2						3		5
W15_AKGG	Kukri_rep_c70927_886	3A	523546402	2						3		5
W135_ACXQ	AX-108861464	3A	528526784							1		1
W135_BBQR	AX-111525734	3A	532641517	1								1
W15_AMAT	RAC875_c842_1516	3A	532934735	1								1
W15_AQTB	wsnp_Ex_c2331_4369782	3A	533069889	1								1
W15_AKKH	RAC875_c10669_714	3A	533073198	2						2		4
W15_ASZH	wsnp_Ra_c10669_17515792	3A	533073434	1								1
W15_ARYJ	wsnp_Ex_rep_c66865_65263145	3A	533624405	2						3		5
W15_ANFM	Ra_c72106_227	3A	533625926	1						1		2
W135_AZIP	AX-111134276	3A	556662034							2		2
W135_HOWJ	AX-89454111	3A	556693375							2		2
W15_AIKT	Ku_c53625_627	3A	561118774	1								1
W135_HRML	AX-94698029	3A	571407254							1		1
W15_ACZC	BS00107444_51	3A	571799101							1		1
W15_ACEL	BS00073525_51	3A	636538954						1			1
W15_AAVD	BS00027470_51	3A	636687809						1			1
W135_CLEG	AX-158538224	3A	684296976						1			1
W135_EQVM	AX-158577204	3A	714294127			1						1
W15_APLW	tplb0036i05_182	3A	714951061							1		1
W135_FVMA	AX-158597914	3A	715593925						2			2
W135_AYEM	AX-111072420	3A	716068989						2			2
W15_ARTD	wsnp_Ex_c9377_15572157	3A	716070008						1			1
W15_ARBN	wsnp_Ex_c361_707953	3A	732471124				1					1
W135_HOPC	AX-89367082	3A	732471396				1					1
W15_AAVX	BS00029569_51	3A	732472553				1					1
W15_AIST	Kukri_c17082_378	3B	2487621							1		1
W15_APDL	Tdurum_contig79629_538	3B	10956668						1			1
W15_ABPD	BS00064077_51	3B	17083939	1								1
W135_BBFV	AX-111509127	3B	59855402	1								1
W135_AZYO	AX-111453140	3B	60884937	1								1
W135_DACS	AX-158548324	3B	65211189					1				1
W135_CQMS	AX-158541824	3B	245969991			1						1
W135_DWEZ	AX-158563255	3B	456967129			1						1
W15_ASEL	wsnp_JD_c19725_17732526	3B	566278116	1								1
W135_ESJG	AX-158578238	3B	566283877	1								1
W15_AQSX	wsnp_Ex_c2314_4333242	3B	568567753	1								1
W135_ESJC	AX-158578234	3B	570063192	1								1
W135_ADJC	AX-108883207	3B	571146835	1								1
W135_ETCL	AX-158578737	3B	765109569	1								1
W135_DOVT	AX-158558283	3D	43655074								1	1
W135_EVYS	AX-158580668	3D	43729606								1	1
W135_DOVU	AX-158558284	3D	43730415								1	1
W135_CLRO	AX-158538570	3D	43790899								1	1
W135_DLII	AX-158555906	3D	471079565	1								1
W135_EUHG	AX-158579538	3D	607067075	1								1
W135_DXLB	AX-158564089	4A	618857053							1		1
W135_AFZG	AX-109305583	4A	618862725							1		1
W135_AMIU	AX-109911820	4A	626055847			1						1
W15_AJDA	Kukri_c34435_265	4A	626118464			1						1
W15_APLH	tplb0033c09_1345	4A	626340023			1						1
W135_ANBL	AX-109948172	4A	626385081			1						1
W15_AEDF	CAP11_c1989_183	4A	629475930							1		1
W15_AGII	Excalibur_rep_c104570_201	4A	629476633							1		1
W135_BREK	AX-158524708	4A	630841990							1		1
W15_ADOM	BobWhite_c33898_150	4A	630845865							1		1
W135_ACDA	AX-108822919	4A	631502787							1		1
W135_CQZB	AX-158542145	4A	636662763							1		1
W135_BCTL	AX-111577375	4A	637896597							1		1
W15_ABIX	BS00056624_51	4A	659014450			1						1
W15_ALQJ	RAC875_c54248_724	4A	717740379						1			1
W15_AOGY	Tdurum_contig31181_419	4B	34275832					1				1
W15_AJBR	Kukri_c322_1394	4B	520238759		1							1
W135_CRCA	AX-158542222	4B	586467555								1	1
W135_EYPF	AX-158582449	4B	587155376								1	1
W135_DXTW	AX-158564318	4B	587462033								1	1
W15_AAGL	BS00011492_51	4B	597033017							1		1
W135_DCYS	AX-158550248	4B	597034788							1		1
W15_AOXU	Tdurum_contig60114_525	4B	597979917							1		1
W135_DPDV	AX-158558493	4B	598263310							1		1
W135_DPDU	AX-158558492	4B	598599030							1		1
W15_ABMK	BS00062892_51	4B	598610705							2		2
W135_HNSR	AX-86171513	4B	604204052							1		1
W15_ACXR	BS00104364_51	4B	605829021							1		1
W135_DXXN	AX-158564413	4B	607283482							1		1
W15_AANU	BS00022466_51	4B	643650978						1			1
W15_AREK	wsnp_Ex_c4148_7494801	4B	657296067		1							1
W15_ABWC	BS00066783_51	4B	657993022						1			1
W135_ALYD	AX-109893760	4B	658171489						1			1
W135_AVSP	AX-110953478	4B	661235204						1			1
W135_CRJT	AX-158542423	4D	340089773				1					1
W15_AGWI	GENE_3078_101	4D	346130219			1	1					2
W135_DPUM	AX-158558926	5A	6609858	1								1
W135_DPUN	AX-158558927	5A	6610650	1								1
W15_AGXG	GENE_3500_336	5A	117495535			2						2
W15_AJCI	Kukri_c3338_271	5A	423252192				1	1				2
W15_ABZI	BS00068069_51	5A	423682122				1	1				2
W135_AJOW	AX-109490438	5A	428942432					1				1
W135_AOEP	AX-110008266	5A	524228251			1						1
W15_AEWF	Excalibur_c12332_161	5A	524229949			1						1
W135_FBKD	AX-158584345	5A	524232690			1						1
W15_ARES	wsnp_Ex_c4244_7662955	5A	524245503			1						1
W135_FXHM	AX-158599148	5A	524670994			1						1
W135_AXAO	AX-111015088	5A	524671090			1						1
W135_HOFT	AX-86180062	5A	524671184			1						1
W15_AASD	BS00023076_51	5A	524671184			1						1
W135_ABNA	AX-108793797	5A	524672679			1						1
W135_DZFF	AX-158565289	5A	524906664			1						1
W135_AOKK	AX-110020452	5A	525600879			1						1
W135_AGGO	AX-109320619	5A	548386518		1							1
W135_ANKJ	AX-109968260	5A	548386859		1							1
W135_ATJX	AX-110550547	5A	549153478				1	1				2
W135_ARXV	AX-110476310	5A	549345396					1				1
W15_ATBC	wsnp_Ra_c17216_26044790	5A	549578120		1							1
W135_AXEW	AX-111022821	5A	549581456		1							1
W135_DYTQ	AX-158564988	5A	550153778		1							1
W135_AZGR	AX-111130452	5A	551455629		1							1
W135_DYTS	AX-158564990	5A	551461914		1							1
W135_FBQH	AX-158584505	5A	552076128		1							1
W135_DYWB	AX-158565051	5A	564665036					1				1
W135_DYWV	AX-158565071	5A	565395546					1				1
W135_HCXZ	AX-158620533	5A	590664108				1					1
W135_HRXH	AX-94818117	5A	591463499		1							1
W135_ACAW	AX-108819626	5A	591463648		1							1
W135_DDOY	AX-158550670	5A	610486211					1				1
W135_DDWP	AX-158550869	5A	611340812					1				1
W135_FRVK	AX-158595454	5B	13278150							2		2
W15_AASA	BS00023072_51	5B	47576479		2							2
W135_APAN	AX-110056030	5B	47581023		1							1
W135_FYNL	AX-158599979	5B	47584957		1							1
W15_AHEY	IAAV2411	5B	47586378		2							2
W135_HTUZ	AX-95658422	5B	47586378		1							1
W135_BSLW	AX-158525578	5B	335418388						1			1
W135_CEZV	AX-158534053	5B	339288867						1			1
W135_CEMB	AX-158533695	5B	343827492						1			1
W15_AIMM	Ku_c8733_458	5B	471128115							1		1
W15_ANGI	Ra_c8939_653	5B	476797802							1		1
W15_ARHT	wsnp_Ex_c50413_54706626	5B	476798511							1		1
W15_APAS	Tdurum_contig68343_339	5B	477498908							1		1
W135_ADFA	AX-108875397	5B	479327607							1		1
W15_APRZ	wsnp_BE495277B_Ta_2_5	5B	479388707							1		1
W15_AJKG	Kukri_c46476_647	5B	479389809							1		1
W15_ABVB	BS00066289_51	5B	479390876							2		2
W15_AEUT	Excalibur_c10444_2056	5B	479500839							1		1
W15_AJJS	Kukri_c45713_151	5B	479716554							2		2
W15_AIDP	Jagger_c3991_101	5B	488820772							2		2
W15_AGXC	GENE_3437_148	5B	489280722							2		2
W15_APKJ	tplb0027f13_1493	5B	546827787					1				1
W135_BAOI	AX-111480130	5B	558418323				1					1
W15_AGDC	Excalibur_c82693_359	5B	604022736		1							1
W135_FDZN	AX-158586097	5B	611129041		2							2
W135_CSCR	AX-158542915	5B	671237086						1			1
W15_AJSX	Kukri_c67054_123	5B	684612648						1			1
W135_DETU	AX-158551472	5B	685613155					1				1
W135_FEBZ	AX-158586161	5B	685647322					1				1
W135_FYCO	AX-158599696	5B	687224651					1				1
W135_FYCP	AX-158599697	5B	687878865					1				1
W135_FGCN	AX-158587527	5D	104027565								1	1
W15_ARZE	wsnp_Ex_rep_c67164_65655648	5D	107583849								1	1
W15_ANKM	TA002565_0478	5D	107584042								1	1
W15_ASWO	wsnp_Ku_rep_c72922_72561803	5D	123499728								1	1
W15_AEUF	Excalibur_c10046_579	5D	160064709								1	1
W15_AROJ	wsnp_Ex_c65985_64188864	5D	192270194								1	1
W135_CSJA	AX-158543080	5D	206103136								1	1
W15_AIPY	Kukri_c13045_302	5D	241250896								1	1
W135_FYPS	AX-158600038	5D	399158940			1	1					2
W135_FFSF	AX-158587259	5D	410591860			1						1
W135_FFPI	AX-158587184	5D	526424901				2	1				3
W135_AJWO	AX-109506123	5D	528818863				2	1				3
W135_EAAO	AX-158565844	5D	529854459				2	1				3
W135_HPQJ	AX-89774853	6A	22023522						1			1
W15_ARUU	wsnp_Ex_rep_c102011_87270703	6A	109495475			1						1
W15_AQOH	wsnp_Ex_c19454_28409258	6A	446728512						1			1
W135_BTWX	AX-158526541	6A	556528719							1		1
W135_FGSS	AX-158587948	6A	560855037							1		1
W135_AUXA	AX-110917316	6A	561586993							1		1
W135_AWLN	AX-110988092	6A	564875780							1		1
W15_APCG	Tdurum_contig75814_655	6A	571685471		1							1
W15_ABRV	BS00065152_51	6A	580533905							1		1
W15_ACVJ	BS00099074_51	6A	595627707					1				1
W15_AFAD	Excalibur_c18265_399	6A	614647082	1								1
W135_BYDH	AX-158529411	6B	51217509		1							1
W135_CSXD	AX-158543447	6B	126143785							2		2
W135_BXRN	AX-158529105	6B	130939719							1		1
W15_AQIP	wsnp_Ex_c14530_22548417	6B	130946769							2		2
W135_ATPP	AX-110562715	6B	157488584				1					1
W135_FJCI	AX-158589550	6B	158897100					1				1
W135_BYSD	AX-158529797	6B	159689439					1				1
W135_FJCA	AX-158589542	6B	177488477					1				1
W135_AZNY	AX-111147047	6B	178217977					1				1
W135_HIJF	AX-158624205	6B	400333694			1						1
W135_BXIL	AX-158528869	6B	456945074			1						1
W135_BXIG	AX-158528864	6B	459058348			1						1
W135_HTYS	AX-95659660	6B	461265970			1						1
W15_AOFS	Tdurum_contig29294_171	6B	461265970			1						1
W15_AGRE	GENE_0659_105	6B	461334504			1						1
W15_APCY	Tdurum_contig77234_467	6B	469285493			1						1
W15_AEYG	Excalibur_c15335_197	6B	470114228			1						1
W135_AINC	AX-109431537	6B	528619426		1							1
W135_BXKK	AX-158528920	6B	655064843	1								1
W135_BXDR	AX-158528745	6B	655236325	1								1
W135_BXLM	AX-158528948	6B	655781375	1								1
W15_ARAO	wsnp_Ex_c3405_6252997	6D	3976802						1			1
W15_AENH	D_GDS7LZN01DU929_63	6D	59085983				1					1
W15_AGZG	GENE_4153_101	6D	306711417				1					1
W135_CACY	AX-158530754	6D	454994494	1								1
W15_AABH	BS00003697_51	6D	455251659	1								1
W15_AHXK	IACX5833	6D	455251659	1								1
W15_ARHO	wsnp_Ex_c4942_8793029	6D	462536965				1					1
W15_AGCQ	Excalibur_c8134_1319	6D	462604661				1					1
W15_ALCZ	RAC875_c3156_630	6D	462604776				1					1
W15_AFHT	Excalibur_c29102_933	6D	462605824				1					1
W15_AHNZ	IAAV6637	6D	462632013				1					1
W15_AEKK	CAP8_c6799_93	6D	462632139				1					1
W15_ARTJ	wsnp_Ex_c946_1814084	6D	463072524				1					1
W15_ARTH	wsnp_Ex_c946_1813956	6D	463072652				1					1
W15_AJZQ	Kukri_rep_c101126_881	6D	463073396				1					1
W15_AEPY	Ex_c12134_939	6D	463224151				1					1
W15_AEPX	Ex_c12134_1160	6D	463224372				1					1
W15_AFIH	Excalibur_c2991_320	6D	469919720							1		1
W135_BACC	AX-111459691	7A	8374756					1				1
W15_ACRA	BS00091701_51	7A	8895413				1	1				2
W135_DIBU	AX-158553708	7A	8899478					1				1
W135_FMDM	AX-158591608	7A	24927584								1	1
W135_FLQZ	AX-158591283	7A	38082897	1								1
W135_AKHG	AX-109815462	7A	38242033	1								1
W135_EBYC	AX-158567132	7A	47407551	1								1
W135_AFHU	AX-109274463	7A	79654271			1						1
W135_GAAQ	AX-158600998	7A	263732937						2			2
W135_GAAS	AX-158601000	7A	266976859						1			1
W135_HRTE	AX-94760655	7A	267569474						3			3
W15_AHII	IAAV3946	7A	268179145						1			1
W135_HSYE	AX-95192804	7A	271796548						2			2
W135_FLMC	AX-158591156	7A	271812609						1			1
W15_ASBW	wsnp_Ex_rep_c69838_68799256	7A	271816472						1			1
W135_DHQA	AX-158553402	7A	272945800						1			1
W15_ACIR	BS00078522_51	7A	273016184						1			1
W15_AQDP	wsnp_Ex_c11350_18330107	7A	273457269						1			1
W135_GAAE	AX-158600986	7A	275921004						2			2
W135_AUBV	AX-110588573	7A	275922098						1			1
W135_GAAC	AX-158600984	7A	275962748						2			2
W135_GAAF	AX-158600987	7A	284729308						3			3
W15_AJOS	Kukri_c55196_445	7A	284730570						2			2
W135_ADVG	AX-108905937	7A	285431692						3			3
W135_HLSX	AX-158626485	7A	285606563						1			1
W135_GAAY	AX-158601006	7A	285607788						3			3
W135_FLWK	AX-158591424	7A	286151932						3			3
W135_HOSD	AX-89405058	7A	573681666							2		2
W15_APUH	wsnp_BF474379A_Ta_2_2	7A	581375162							1		1
W135_AARA	AX-108755701	7A	583203735							1		1
W135_CMZZ	AX-158539465	7A	585056324							1		1
W135_AYWC	AX-111108180	7A	585061028							1		1
W135_AMSK	AX-109929376	7A	589455395							1		1
W15_AGZT	GENE_4270_242	7A	589754887							1		1
W135_HTUC	AX-95658182	7A	589755939							1		1
W135_AGYS	AX-109353886	7A	589756223							2		2
W135_BBGI	AX-111509754	7A	589762381							1		1
W135_EBTL	AX-158567011	7A	591551478							2		2
W135_FKKN	AX-158590439	7A	592264322							1		1
W135_CMZE	AX-158539444	7A	592927511							1		1
W135_CTGL	AX-158543689	7A	593446053							1		1
W135_APOW	AX-110369177	7A	593677131							1		1
W135_DQXT	AX-158559687	7A	593677232							1		1
W15_AQNX	wsnp_Ex_c19214_28132186	7A	593679557							1		1
W135_DQXQ	AX-158559684	7A	593683574							1		1
W135_ALNW	AX-109875137	7A	593689348							1		1
W135_ACIQ	AX-108833228	7A	594555951							1		1
W15_AFGW	Excalibur_c2736_159	7A	594557566							1		1
W135_FKPC	AX-158590558	7A	619169410	1								1
W135_DLWS	AX-158556280	7A	620533841	1								1
W135_EBRL	AX-158566959	7A	691462909				1					1
W135_EBUS	AX-158567044	7A	691537120				1					1
W135_EBWG	AX-158567084	7A	692900585			1	1	1				3
W135_ARMS	AX-110455821	7A	701637815	1								1
W135_DHKC	AX-158553248	7A	701770581						1			1
W15_AKFX	Kukri_rep_c70199_506	7A	709407304				1					1
W15_ADZI	BobWhite_rep_c49999_538	7A	709407955				1					1
W15_AMJP	RAC875_rep_c69356_504	7A	709408145				1					1
W135_DIYR	AX-158554303	7B	3793367		1							1
W15_AJPC	Kukri_c55922_352	7B	3796290		1							1
W15_ANXJ	Tdurum_contig10861_942	7B	3848751		2							2
W15_AMXY	RFL_Contig801_2124	7B	3848966		1							1
W135_EDIB	AX-158568067	7B	29588029							1		1
W135_AKWS	AX-109842066	7B	46996247							1		1
W15_AIER	Jagger_c9314_100	7B	46999836							1		1
W15_AROI	wsnp_Ex_c6590_11419735	7B	51068018							1		1
W15_ANXQ	Tdurum_contig11028_236	7B	52565461							1		1
W15_ASTX	wsnp_Ku_c665_1371448	7B	58727883							2		2
W15_ASTW	wsnp_Ku_c665_1371121	7B	58728110							2		2
W135_FOPK	AX-158593270	7B	59648555								1	1
W15_APDV	Tdurum_contig81318_116	7B	467423060					1				1
W15_AEZJ	Excalibur_c17078_400	7B	467971845					1				1
W135_ATUW	AX-110575183	7B	572649824					2				2
W135_FNIZ	AX-158592427	7B	572654422					2				2
W135_AGKP	AX-109328820	7B	573023414					2				2
W135_FMVS	AX-158592082	7B	648926670	1								1
W135_ANMO	AX-109972747	7B	649212118	1								1
W15_ACWT	BS00101364_51	7B	683445864							1		1
W15_ARLA	wsnp_Ex_c56425_58548596	7B	683513748							1		1
W135_FNKL	AX-158592465	7B	730227154						1			1
W135_FNKJ	AX-158592463	7B	730229921						1			1
W135_EDXR	AX-158568473	7D	46351948							2		2
W15_AEBX	BobWhite_rep_c65034_450	7D	89599475							2		2
W135_AIAE	AX-109405221	7D	90002366	1						2		3
W135_ACZO	AX-108865199	7D	90411076	1						2		3
Total				149	35	41	58	65	93	215	28	684

## Sheet: Table Sxl6
SNP Type	Environments	Traits	QTLs region status	Start Position (bp)	End Position (bp)	Range (Mbp)	Chromosome name	Peak marker name	mrnaid (Genes id)	Transcript	Molecular Process/Human-Readable-Description	Biological Process/Pfam-IDs-(Description)	Interpro-IDs-(Description)	GO-IDs-(Description)-via-Interpro	Pfam-IDs	Interpro-IDs	GO-IDs-via-Interpro
Stable SNP	Drought2017, Drought2018	YII	Block*	515741763	516803734	1.06197	3A	W135_EQFH	TraesCS3A02G287600	1	4 iron, 4 sulfur cluster binding metal ion binding NADH dehydrogenase (ubiquinone) activity quinone binding	aerobic respiration electron transport coupled proton transport mitochondrial respiratory chain complex I assembly
Stable SNP	Drought2017, Drought2018	YII	Block	515741763	516803734	1.06197	3A	W135_EQFH	TraesCS3A01G287400.1		Serine acetyltransferase	PF06426: Serine acetyltransferase, N-terminal; PF00132: Bacterial transferase hexapeptide (six repeats)	IPR001451: Hexapeptide repeat; IPR005881: Serine O-acetyltransferase; IPR010493: Serine acetyltransferase, N-terminal; IPR011004: Trimeric LpxA-like; IPR018357: Hexapeptide transferase, conserved site	GO:0005737 CC: cytoplasm;GO:0006535 BP: cysteine biosynthetic process from serine;GO:0009001 MF: serine O-acetyltransferase activity;GO:0016740 MF: transferase activity	PF06426; PF00132	IPR001451; IPR005881; IPR010493; IPR011004; IPR018357	GO:0005737; GO:0006535; GO:0009001; GO:0016740
Stable SNP	Drought2017, Drought2018	YII	Block	515741763	516803734	1.06197	3A	W135_EQFH	TraesCS3A01G287500.1		Inorganic pyrophosphatase 2	PF06888: Putative Phosphatase	IPR006384: Pyridoxal phosphate phosphatase-related; IPR016965: Phosphatase PHOSPHO-type; IPR023214: HAD-like domain	GO:0016791 MF: phosphatase activity	PF06888	IPR006384; IPR016965; IPR023214	GO:0016791
Stable SNP	Drought2017, Drought2018	YII	Block	515741763	516803734	1.06197	3A	W135_EQFH	TraesCS3A01G281900.1		WRKY transcription factor	PF03106: WRKY DNA -binding domain	IPR003657: WRKY domain	GO:0003700 MF: transcription factor activity, sequence-specific DNA binding;GO:0006355 BP: regulation of transcription, DNA-templated;GO:0043565 MF: sequence-specific DNA binding	PF03106	IPR003657	GO:0003700; GO:0006355; GO:0043565
Stable SNP	Drought2017, Drought2018	YII	Block	515741763	516803734	1.06197	3A	W135_EQFH	TraesCS3A01G282100.1		Chaperone protein dnaJ	PF00226: DnaJ domain; PF13370: 4Fe-4S single cluster domain of Ferredoxin I	IPR001080: 3Fe-4S ferredoxin; IPR001623: DnaJ domain; IPR017896: 4Fe-4S ferredoxin-type, iron-sulphur binding domain	GO:0005506 MF: iron ion binding;GO:0009055 MF: electron carrier activity	PF00226; PF13370	IPR001080; IPR001623; IPR017896	GO:0005506; GO:0009055
Stable SNP	Drought2017, Drought2018	YII	Block	515741763	516803734	1.06197	3A	W135_EQFH	TraesCS3A01G282200.1		F-box family protein	PF12937: F-box-like; PF08387: FBD	IPR001810: F-box domain; IPR006566: FBD domain; IPR032675: Leucine-rich repeat domain, L domain-like	GO:0005515 MF: protein binding	PF12937; PF08387	IPR001810; IPR006566; IPR032675	GO:0005515
Stable SNP	Drought2017, Drought2018	YII	Block	515741763	516803734	1.06197	3A	W135_EQFH	TraesCS3A01G282300.1		FBD-associated F-box protein	PF00646: F-box domain; PF08387: FBD	IPR001810: F-box domain; IPR006566: FBD domain; IPR032675: Leucine-rich repeat domain, L domain-like	GO:0005515 MF: protein binding	PF00646; PF08387	IPR001810; IPR006566; IPR032675	GO:0005515
Stable SNP	Drought2017, Drought2018	YII	Block	515741763	516803734	1.06197	3A	W135_EQFH	TraesCS3A01G289700.2		WRKY transcription factor	PF03106: WRKY DNA -binding domain	IPR003657: WRKY domain	GO:0003700 MF: transcription factor activity, sequence-specific DNA binding;GO:0006355 BP: regulation of transcription, DNA-templated;GO:0043565 MF: sequence-specific DNA binding	PF03106	IPR003657	GO:0003700; GO:0006355; GO:0043565
Stable SNP	Drought2017, Drought2018	YII	Block	515741763	516803734	1.06197	3A	W135_EQFH	TraesCS3A01G289800.1		PROTEIN TARGETING TO STARCH (PTST)	PF07762: Protein of unknown function (DUF1618)	IPR011676: Domain of unknown function DUF1618	NA	PF07762	IPR011676	NA
Stable SNP	Drought2017, Drought2018	YII	Block	515741763	516803734	1.06197	3A	W135_EQFH	TraesCS3A01G289900.1		Cellulose synthase	PF03552: Cellulose synthase	IPR005150: Cellulose synthase; IPR029044: Nucleotide-diphospho-sugar transferases	GO:0016020 CC: membrane;GO:0016760 MF: cellulose synthase (UDP-forming) activity;GO:0030244 BP: cellulose biosynthetic process	PF03552	IPR005150; IPR029044	GO:0016020; GO:0016760; GO:0030244
Stable SNP	Drought2017, Drought2018	YII	Block	515741763	516803734	1.06197	3A	W135_EQFH	TraesCS3A01G290000.1		Leucine-rich repeat receptor-like protein kinase family	PF13855: Leucine rich repeat	IPR001611: Leucine-rich repeat; IPR032675: Leucine-rich repeat domain, L domain-like	GO:0005515 MF: protein binding	PF13855	IPR001611; IPR032675	GO:0005515
Stable SNP	Drought2017, Drought2018	YII	Block	515741763	516803734	1.06197	3A	W135_EQFH	TraesCS3A01G290700.1		Protein TIC 22-like, chloroplastic	PF04278: Tic22-like family	IPR007378: Tic22-like	NA	PF04278	IPR007378	NA
Stable SNP	Drought2017, Drought2018	YII	Block	515741763	516804225	1.06246	3A	W15_AGNO	TraesCS3A01G287700.1		ATP synthase subunit g, mitochondrial	PF04718: Mitochondrial ATP synthase g subunit	IPR006808: ATP synthase, F0 complex, subunit G, mitochondrial	GO:0000276 CC: mitochondrial proton-transporting ATP synthase complex, coupling factor F(o);GO:0015078 MF: hydrogen ion transmembrane transporter activity;GO:0015986 BP: ATP synthesis coupled proton transport	PF04718	IPR006808	GO:0000276; GO:0015078; GO:0015986
Stable SNP	Drought2017, Drought2018	YII	Block	515741763	516804225	1.06246	3A	W15_AGNO	TraesCS3A01G287800.1		Eukaryotic aspartyl protease family protein	PF14543: Xylanase inhibitor N-terminal; PF14541: Xylanase inhibitor C-terminal	IPR001461: Aspartic peptidase A1 family; IPR021109: Aspartic peptidase domain; IPR032799: Xylanase inhibitor, C-terminal; IPR032861: Xylanase inhibitor, N-terminal; IPR033121: Peptidase family A1 domain	GO:0004190 MF: aspartic-type endopeptidase activity;GO:0006508 BP: proteolysis	PF14543; PF14541	IPR001461; IPR021109; IPR032799; IPR032861; IPR033121	GO:0004190; GO:0006508
Stable SNP	Drought2017, Drought2018	YII	Block	515741763	516804225	1.06246	3A	W15_AGNO	TraesCS3A01G287900.3		RING/U-box protein	PF13639: Ring finger domain; PF00628: PHD-finger; PF15870: ElonginA binding-protein 1	IPR001841: Zinc finger, RING-type; IPR001965: Zinc finger, PHD-type; IPR011011: Zinc finger, FYVE/PHD-type; IPR013083: Zinc finger, RING/FYVE/PHD-type; IPR017907: Zinc finger, RING-type, conserved site; IPR019787: Zinc finger, PHD-finger; IPR031736: Elongin A binding-protein 1	GO:0005515 MF: protein binding;GO:0008270 MF: zinc ion binding	PF13639; PF00628; PF15870	IPR001841; IPR001965; IPR011011; IPR013083; IPR017907; IPR019787; IPR031736	GO:0005515; GO:0008270
Stable SNP	Drought2017, Drought2018	YII	Block	515741763	516804225	1.06246	3A	W15_AGNO	TraesCS3A01G288000.1		Serine carboxypeptidase, putative	PF00450: Serine carboxypeptidase	IPR001563: Peptidase S10, serine carboxypeptidase; IPR029058: Alpha/Beta hydrolase fold; IPR033124: Serine carboxypeptidases, histidine active site	GO:0004185 MF: serine-type carboxypeptidase activity;GO:0006508 BP: proteolysis	PF00450	IPR001563; IPR029058; IPR033124	GO:0004185; GO:0006508
Stable SNP	Drought2017, Drought2018	YII	Block	515741763	516803734	1.06197	3A	W135_ABTQ	TraesCS3A02G288800	2	secondary active sulfate transmembrane transporter activity
Stable SNP	Drought2017, Drought2018	YII	no Block	510635731	510836724	0.200993	3A	W135_FVIO	TraesCS3A02G282000	1
Stable SNP	Drought2017, Drought2018	YII	no Block	510635731	510836724	0.200993	3A	W135_FVIO	TraesCS3A02G282100	1	electron transfer activity iron ion binding 4Fe-4S ferredoxin-type, iron-sulphur binding domain
Stable SNP	Drought2017, Drought2018	YII	Block	516802279	519085389	2.28311	3A	W135_ANOD	TraesCS3A02G288800	2	secondary active sulfate transmembrane transporter activity	Transport
Stable SNP	Drought2017, Drought2018	YII	Block	516803734	519083103	2.27937	3A	W15_ADYH	TraesCS3A02G288900	5	zinc ion binding
Stable SNP	Drought2017, Drought2018	YII	Block	516803734	519083103	2.27937	3A	W135_GQTR	TraesCS3A02G289800	1
Stable SNP	Drought2017, Drought2018	YII	Block	516803734	519083103	2.27937	3A	W135_GQTR	TraesCS3A02G289900	1	cellulose synthase (UDP-forming) activity	cellulose biosynthetic process cell wall organization
Stable SNP	Drought2017, Drought2018	YII	Block	516803734	519083103	2.27937	3A	W135_GQTR	TraesCS3A02G290000	1
Stable SNP	Drought2017, Drought2018	YII	Block	516803734	519083103	2.27937	3A	W135_GQTR	TraesCS3A02G290100	2
Stable SNP	Drought2017, Drought2018	YII	no Block	523332878	523548138	0.21526	3A	W15_AKGG	TraesCS3A02G292700	1	1,3-beta-D-glucan synthase activity	(1->3)-beta-D-glucan biosynthetic process
Stable SNP	Drought2017, Drought2018	YII	Block	522240993	522274230	0.033237	3A	W15_ANKL	TraesCS3A02G292400	1	DNA binding	auxin-activated signaling pathway regulation of transcription, DNA-templated
Stable SNP	Drought2017, Drought2018	YII	Block	522240993	522274230	0.033237	3A	W15_ANKL	TraesCS3A01G292300.1		O-methyltransferase	PF08100: Dimerisation domain; PF00891: O-methyltransferase	IPR001077: O-methyltransferase, family 2; IPR011991: Winged helix-turn-helix DNA-binding domain; IPR012967: Plant methyltransferase dimerisation; IPR016461: O-methyltransferase COMT-type; IPR029063: S-adenosyl-L-methionine-dependent methyltransferase	GO:0008168 MF: methyltransferase activity;GO:0008171 MF: O-methyltransferase activity;GO:0046983 MF: protein dimerization activity	PF08100; PF00891	IPR001077; IPR011991; IPR012967; IPR016461; IPR029063	GO:0008168; GO:0008171; GO:0046983
Stable SNP	Drought2017, Drought2018	YII	Block	521304691	521719100	0.414409	3A	W15_AREW	TraesCS3A01G291100.1		3-hydroxyisobutyryl-CoA hydrolase-like protein	PF16113: Enoyl-CoA hydratase/isomerase	IPR029045: ClpP/crotonase-like domain; IPR032259: Enoyl-CoA hydratase/isomerase, HIBYL-CoA-H type	GO:0003860 MF: 3-hydroxyisobutyryl-CoA hydrolase activity	PF16113	IPR029045; IPR032259	GO:0003860
Stable SNP	Drought2017, Drought2018	YII	Block	521304691	521719100	0.414409	3A	W15_AREW	TraesCS3A01G291200.1		60S ribosomal protein L18a	PF01775: Ribosomal proteins 50S-L18Ae/60S-L20/60S-L18A	IPR023573: Ribosomal protein 50S-L18Ae/60S-L20/60S-L18A; IPR028877: 50S ribosomal protein L18Ae/60S ribosomal protein L20 and L18a	GO:0003735 MF: structural constituent of ribosome;GO:0005840 CC: ribosome;GO:0006412 BP: translation	PF01775	IPR023573; IPR028877	GO:0003735; GO:0005840; GO:0006412
Stable SNP	Drought2017, Drought2018	YII	Block	521304691	521719100	0.414409	3A	W15_AREW	TraesCS3A01G291300.1		Glucosidase 2 subunit beta	PF12999: Glucosidase II beta subunit-like	IPR028146: Glucosidase II beta subunit, N-terminal	NA	PF12999	IPR028146	NA
Stable SNP	Drought2017, Drought2018	YII	Block	521304691	521719100	0.414409	3A	W15_AREW	TraesCS3A01G291400.1		Ethylene-responsive transcription factor, putative biom	PF00847: AP2 domain	IPR001471: AP2/ERF domain; IPR016177: DNA-binding domain	GO:0003677 MF: DNA binding;GO:0003700 MF: transcription factor activity, sequence-specific DNA binding;GO:0006355 BP: regulation of transcription, DNA-templated	PF00847	IPR001471; IPR016177	GO:0003677; GO:0003700; GO:0006355
Stable SNP	Drought2017, Drought2018	YII	Block	521304691	521719100	0.414409	3A	W15_AREW	TraesCS3A01G291500.2		Lipid-A-disaccharide synthase	PF02684: Lipid-A-disaccharide synthetase	IPR003835: Glycosyl transferase, family 19	GO:0008915 MF: lipid-A-disaccharide synthase activity;GO:0009245 BP: lipid A biosynthetic process	PF02684	IPR003835	GO:0008915; GO:0009245
Stable SNP	Drought2017, Drought2018	YII	Block	521304691	521719100	0.414409	3A	W15_AREW	TraesCS3A02G291000	1
Stable SNP	Drought2017, Drought2018	YII	Block	521304691	521719100	0.414409	3A	W15_AREW	TraesCS3A02G291100	1	3-hydroxyisobutyryl-CoA hydrolase activity
Stable SNP	Drought2017, Drought2018	YII	Block	521304691	521719100	0.414409	3A	W15_AREW	TraesCS3A02G291200	1	structural constituent of ribosome	translation
Stable SNP	Drought2017, Drought2018	YII	Block	521304691	521719100	0.414409	3A	W15_AREW	TraesCS3A02G291300	1
Stable SNP	Drought2017, Drought2018	YII	Block	521304691	521719100	0.414409	3A	W15_AREW	TraesCS3A02G291400	1	DNA binding DNA-binding transcription factor activity	Transcription, Transcription regulation
Stable SNP	Drought2017, Drought2018	YII	Block	521304691	521719100	0.414409	3A	W15_AREW	TraesCS3A02G291500	2	lipid-A-disaccharide synthase activity	lipid A biosynthetic process
Stable SNP	Drought2017, Drought2018	YII	Block	521304691	521719100	0.414409	3A	W15_AREW	TraesCS3A02G291600	1	GTPase activity GTP binding
Stable SNP	Drought2017, Drought2018	YII	no Block	533127655	534333461	1.20581	3A	W15_ARYJ	TraesCS3A02G299200	1		nucleus organization
Stable SNP	Rainfed2017, Rainfed2018	SPAD	Block	263732937	288229193	24.4963	7A	W135_HRTE	TraesCS7A02G265900	1
Stable SNP	Rainfed2017, Rainfed2018	SPAD	Block	263732937	288229193	24.4963	7A	W135_HRTE	TraesCS7A02G266000	1	structural constituent of ribosome	maturation of LSU-rRNA from tricistronic rRNA transcript (SSU-rRNA, 5.8S rRNA, LSU-rRNA)
Stable SNP	Rainfed2017, Rainfed2018	SPAD	Block	263732937	288229193	24.4963	7A	W135_HRTE	TraesCS7A02G266100	2	metal ion binding metalloaminopeptidase activity	protein initiator methionine removal
Stable SNP	Rainfed2017, Rainfed2018	SPAD	Block	263732937	288229193	24.4963	7A	W135_HRTE	TraesCS7A01G264800.1		Retinoblastoma-related protein	PF11934: Domain of unknown function (DUF3452); PF01858: Retinoblastoma-associated protein A domain; PF01857: Retinoblastoma-associated protein B domain; PF08934: Rb C-terminal domain	IPR002719: Retinoblastoma-associated protein, B-box; IPR002720: Retinoblastoma-associated protein, A-box; IPR013763: Cyclin-like; IPR015030: Retinoblastoma-associated protein, C-terminal; IPR024599: Retinoblastoma-associated protein, N-terminal	GO:0005634 CC: nucleus;GO:0051726 BP: regulation of cell cycle	PF11934; PF01858; PF01857; PF08934	IPR002719; IPR002720; IPR013763; IPR015030; IPR024599	GO:0005634; GO:0051726
Stable SNP	Rainfed2017, Rainfed2018	SPAD	Block	263732937	288229193	24.4963	7A	W135_HRTE	TraesCS7A01G264900.1		Pentatricopeptide repeat-containing protein	PF13041: PPR repeat family; PF01535: PPR repeat; PF02301: HORMA domain	IPR002885: Pentatricopeptide repeat; IPR003511: HORMA domain; IPR011990: Tetratricopeptide-like helical domain	GO:0005515 MF: protein binding	PF13041; PF01535; PF02301	IPR002885; IPR003511; IPR011990	GO:0005515
Stable SNP	Rainfed2017, Rainfed2018	SPAD	Block	263732937	288229193	24.4963	7A	W135_HRTE	TraesCS7A01G265000.1		Pentatricopeptide repeat-containing protein	PF01535: PPR repeat; PF13041: PPR repeat family	IPR002885: Pentatricopeptide repeat; IPR011990: Tetratricopeptide-like helical domain	GO:0005515 MF: protein binding	PF01535; PF13041	IPR002885; IPR011990	GO:0005515
Stable SNP	Rainfed2017, Rainfed2018	SPAD	Block	263732937	288229193	24.4963	7A	W135_HRTE	TraesCS7A01G265100.1		Werner Syndrome-like exonuclease	PF01612: 3'-5' exonuclease	IPR002562: 3'-5' exonuclease domain; IPR012337: Ribonuclease H-like domain	GO:0003676 MF: nucleic acid binding;GO:0006139 BP: nucleobase-containing compound metabolic process;GO:0008408 MF: 3'-5' exonuclease activity	PF01612	IPR002562; IPR012337	GO:0003676; GO:0006139; GO:0008408
Stable SNP	Rainfed2017, Rainfed2018	SPAD	Block	263732937	288229193	24.4963	7A	W135_HRTE	TraesCS7A01G265200.1		Spermidine synthase	PF01564: Spermine/spermidine synthase	IPR001045: Spermidine/spermine synthases; IPR029063: S-adenosyl-L-methionine-dependent methyltransferase; IPR030373: Polyamine biosynthesis domain, conserved site; IPR030374: Polyamine biosynthesis domain; IPR030668: Spermidine/spermine synthase, eukaryotes	GO:0003824 MF: catalytic activity;GO:0006595 BP: polyamine metabolic process	PF01564	IPR001045; IPR029063; IPR030373; IPR030374; IPR030668	GO:0003824; GO:0006595
Stable SNP	Rainfed2017, Rainfed2018	SPAD	Block	263732937	288229193	24.4963	7A	W135_HRTE	TraesCS7A01G265300.1		Spermidine synthase	PF01564: Spermine/spermidine synthase	IPR001045: Spermidine/spermine synthases; IPR029063: S-adenosyl-L-methionine-dependent methyltransferase; IPR030373: Polyamine biosynthesis domain, conserved site; IPR030374: Polyamine biosynthesis domain; IPR030668: Spermidine/spermine synthase, eukaryotes	GO:0003824 MF: catalytic activity;GO:0006595 BP: polyamine metabolic process	PF01564	IPR001045; IPR029063; IPR030373; IPR030374; IPR030668	GO:0003824; GO:0006595
Stable SNP	Rainfed2017, Rainfed2018	SPAD	Block	263732937	288229193	24.4963	7A	W135_HRTE	TraesCS7A01G265400.1		S-acyltransferase	PF01529: DHHC palmitoyltransferase	IPR001594: Palmitoyltransferase, DHHC domain	NA	PF01529	IPR001594	NA
Stable SNP	Rainfed2017, Rainfed2018	SPAD	Block	263732937	288229193	24.4963	7A	W135_HRTE	TraesCS7A01G265700.1		La protein like	PF05383: La domain	IPR000504: RNA recognition motif domain; IPR002344: Lupus La protein; IPR006630: RNA-binding protein Lupus La; IPR011991: Winged helix-turn-helix DNA-binding domain	GO:0003676 MF: nucleic acid binding;GO:0003723 MF: RNA binding;GO:0005634 CC: nucleus;GO:0006396 BP: RNA processing;GO:0030529 CC: intracellular ribonucleoprotein complex	PF05383	IPR000504; IPR002344; IPR006630; IPR011991	GO:0003676; GO:0003723; GO:0005634; GO:0006396; GO:0030529
Stable SNP	Rainfed2017, Rainfed2018	SPAD	Block	263732937	288229193	24.4963	7A	W135_HRTE	TraesCS7A01G265800.1		Ankyrin repeat-containing protein	PF12796: Ankyrin repeats (3 copies); PF13962: Domain of unknown function	IPR002110: Ankyrin repeat; IPR020683: Ankyrin repeat-containing domain; IPR026961: PGG domain	GO:0005515 MF: protein binding	PF12796; PF13962	IPR002110; IPR020683; IPR026961	GO:0005515
Stable SNP	Rainfed2017, Rainfed2018	SPAD	Block	263732937	288229193	24.4963	7A	W135_HRTE	TraesCS7A01G265900.1		Haloacid dehalogenase-like hydrolase (HAD) superfamily protein	PF13344: Haloacid dehalogenase-like hydrolase; PF13242: HAD-hyrolase-like	IPR006356: HAD-superfamily hydrolase, subfamily IIA, hypothetical 3; IPR006357: HAD-superfamily hydrolase, subfamily IIA; IPR023214: HAD-like domain	NA	PF13344; PF13242	IPR006356; IPR006357; IPR023214	NA
Stable SNP	Rainfed2017, Rainfed2018	SPAD	Block	263732937	288229193	24.4963	7A	W135_HRTE	TraesCS7A01G266000.1		60S ribosomal protein L7	PF08079: Ribosomal L30 N-terminal domain; PF00327: Ribosomal protein L30p/L7e	IPR005998: Ribosomal protein L7, eukaryotic; IPR012988: Ribosomal protein L30, N-terminal; IPR016082: Ribosomal protein L30, ferredoxin-like fold domain	NA	PF08079; PF00327	IPR005998; IPR012988; IPR016082	NA
Stable SNP	Rainfed2017, Rainfed2018	SPAD	Block	263732937	288229193	24.4963	7A	W135_HRTE	TraesCS7A01G266100.1		Methionine aminopeptidase 2	PF00557: Metallopeptidase family M24	IPR000994: Peptidase M24; IPR001714: Peptidase M24, methionine aminopeptidase; IPR002468: Peptidase M24A, methionine aminopeptidase, subfamily 2; IPR011991: Winged helix-turn-helix DNA-binding domain; IPR018349: Peptidase M24A, methionine aminopeptidase, subfamily 2, binding site	GO:0004177 MF: aminopeptidase activity;GO:0006508 BP: proteolysis;GO:0008235 MF: metalloexopeptidase activity	PF00557	IPR000994; IPR001714; IPR002468; IPR011991; IPR018349	GO:0004177; GO:0006508; GO:0008235
Stable SNP	Rainfed2017, Rainfed2018	SPAD	Block	263732937	288229193	24.4963	7A	W135_HRTE	TraesCS7A01G266300.1		DUF936 family protein	PF06075: Plant protein of unknown function (DUF936)	IPR010341: Protein of unknown function DUF936, plant	NA	PF06075	IPR010341	NA
Stable SNP	Rainfed2017, Rainfed2018	SPAD	Block	263732937	288229193	24.4963	7A	W135_HRTE	TraesCS7A01G266400.1		Transcription factor	PF00170: bZIP transcription factor	IPR004827: Basic-leucine zipper domain	GO:0003700 MF: transcription factor activity, sequence-specific DNA binding;GO:0006355 BP: regulation of transcription, DNA-templated;GO:0043565 MF: sequence-specific DNA binding	PF00170	IPR004827	GO:0003700; GO:0006355; GO:0043565
Stable SNP	Rainfed2017, Rainfed2018	SPAD	Block	263732937	288229193	24.4963	7A	W135_HRTE	TraesCS7A01G266500.2		Peptidylprolyl isomerase	PF00254: FKBP-type peptidyl-prolyl cis-trans isomerase	IPR001179: FKBP-type peptidyl-prolyl cis-trans isomerase domain	NA	PF00254	IPR001179	NA
Stable SNP	Rainfed2017, Rainfed2018	SPAD	Block	263732937	288229193	24.4963	7A	W135_HRTE	TraesCS7A01G266800.1		7SK snRNA methylphosphate capping enzyme	PF06859: Bicoid-interacting protein 3 (Bin3)	IPR010675: RNA methyltransferase bin3, C-terminal; IPR024160: Bin3-type S-adenosyl-L-methionine binding domain; IPR029063: S-adenosyl-L-methionine-dependent methyltransferase	GO:0008168 MF: methyltransferase activity	PF06859	IPR010675; IPR024160; IPR029063	GO:0008168
Stable SNP	Rainfed2017, Rainfed2018	SPAD	Block	263732937	288229193	24.4963	7A	W135_HRTE	TraesCS7A01G266900.1		ribosomal protein L11 methyltransferase-like protein	PF06859: Bicoid-interacting protein 3 (Bin3)	IPR010675: RNA methyltransferase bin3, C-terminal; IPR024160: Bin3-type S-adenosyl-L-methionine binding domain; IPR029063: S-adenosyl-L-methionine-dependent methyltransferase	GO:0008168 MF: methyltransferase activity	PF06859	IPR010675; IPR024160; IPR029063	GO:0008168
Stable SNP	Rainfed2017, Rainfed2018	SPAD	Block	263732937	288229193	24.4963	7A	W135_HRTE	TraesCS7A01G267000.1		protein kinase family protein	PF00069: Protein kinase domain; PF13499: EF-hand domain pair	IPR000719: Protein kinase domain; IPR002048: EF-hand domain; IPR008271: Serine/threonine-protein kinase, active site; IPR011009: Protein kinase-like domain; IPR011992: EF-hand domain pair; IPR017441: Protein kinase, ATP binding site; IPR018247: EF-Hand 1, calcium-binding site	GO:0004672 MF: protein kinase activity;GO:0005509 MF: calcium ion binding;GO:0005524 MF: ATP binding;GO:0006468 BP: protein phosphorylation	PF00069; PF13499	IPR000719; IPR002048; IPR008271; IPR011009; IPR011992; IPR017441; IPR018247	GO:0004672; GO:0005509; GO:0005524; GO:0006468
Stable SNP	Rainfed2017, Rainfed2018	SPAD	Block	263732937	288229193	24.4963	7A	W135_HRTE	TraesCS7A01G267200.4		RING/U-box superfamily protein	PF01485: IBR domain, a half RING-finger domain	IPR001841: Zinc finger, RING-type; IPR001876: Zinc finger, RanBP2-type; IPR002867: IBR domain; IPR013083: Zinc finger, RING/FYVE/PHD-type	GO:0005515 MF: protein binding;GO:0008270 MF: zinc ion binding	PF01485	IPR001841; IPR001876; IPR002867; IPR013083	GO:0005515; GO:0008270
Stable SNP	Rainfed2017, Rainfed2018	SPAD	Block	263732937	288229193	24.4963	7A	W135_HRTE	TraesCS7A01G267300.1		Biotin synthase	PF04055: Radical SAM superfamily; PF06968: Biotin and Thiamin Synthesis associated domain	IPR002684: Biotin synthase/Biotin biosynthesis bifunctional protein BioAB; IPR006638: Elongator protein 3/MiaB/NifB; IPR007197: Radical SAM; IPR010722: Biotin and thiamin synthesis-associated domain; IPR013785: Aldolase-type TIM barrel; IPR024177: Biotin synthase	GO:0003824 MF: catalytic activity;GO:0004076 MF: biotin synthase activity;GO:0009102 BP: biotin biosynthetic process;GO:0051536 MF: iron-sulfur cluster binding	PF04055; PF06968	IPR002684; IPR006638; IPR007197; IPR010722; IPR013785; IPR024177	GO:0003824; GO:0004076; GO:0009102; GO:0051536
Stable SNP	Rainfed2017, Rainfed2018	SPAD	Block	263732937	288229193	24.4963	7A	W135_HRTE	TraesCS7A01G267400.1		Kinase family protein	PF07714: Protein tyrosine kinase	IPR000719: Protein kinase domain; IPR001245: Serine-threonine/tyrosine-protein kinase, catalytic domain; IPR008266: Tyrosine-protein kinase, active site; IPR011009: Protein kinase-like domain; IPR017441: Protein kinase, ATP binding site; IPR020635: Tyrosine-protein kinase, catalytic domain	GO:0004672 MF: protein kinase activity;GO:0004713 MF: protein tyrosine kinase activity;GO:0005524 MF: ATP binding;GO:0006468 BP: protein phosphorylation	PF07714	IPR000719; IPR001245; IPR008266; IPR011009; IPR017441; IPR020635	GO:0004672; GO:0004713; GO:0005524; GO:0006468
Stable SNP	Rainfed2017, Rainfed2018	SPAD	Block	263732937	288229193	24.4963	7A	W135_HRTE	TraesCS7A01G267500.1		Deoxyribodipyrimidine photo-lyase	PF00875: DNA photolyase	IPR005101: Cryptochrome/DNA photolyase, FAD-binding domain; IPR006050: DNA photolyase, N-terminal; IPR008148: DNA photolyase class 2; IPR014729: Rossmann-like alpha/beta/alpha sandwich fold; IPR032673: DNA photolyase class 2, conserved site	GO:0003904 MF: deoxyribodipyrimidine photo-lyase activity;GO:0006281 BP: DNA repair	PF00875	IPR005101; IPR006050; IPR008148; IPR014729; IPR032673	GO:0003904; GO:0006281
Stable SNP	Rainfed2017, Rainfed2018	SPAD	Block	263732937	288229193	24.4963	7A	W135_HRTE	TraesCS7A01G267800.1		Solute carrier family 35 protein	PF06027: Solute carrier family 35	IPR009262: Solute carrier family 35 member SLC35F1/F2/F6	GO:0006810 BP: transport;GO:0016021 CC: integral component of membrane	PF06027	IPR009262	GO:0006810; GO:0016021
Stable SNP	Rainfed2017, Rainfed2018	SPAD	Block	263732937	288229193	24.4963	7A	W135_HRTE	TraesCS7A01G268000.1		NBS-LRR-like resistance protein	PF00931: NB-ARC domain	IPR002182: NB-ARC; IPR011991: Winged helix-turn-helix DNA-binding domain; IPR027417: P-loop containing nucleoside triphosphate hydrolase; IPR032675: Leucine-rich repeat domain, L domain-like	GO:0043531 MF: ADP binding	PF00931	IPR002182; IPR011991; IPR027417; IPR032675	GO:0043531
Stable SNP	Rainfed2017, Rainfed2018	SPAD	Block	263732937	288229193	24.4963	7A	W135_HRTE	TraesCS7A01G268100.1		Disease resistance protein RPM1	PF00931: NB-ARC domain	IPR002182: NB-ARC; IPR027417: P-loop containing nucleoside triphosphate hydrolase	GO:0043531 MF: ADP binding	PF00931	IPR002182; IPR027417	GO:0043531
Stable SNP	Rainfed2017, Rainfed2018	SPAD	Block	263732937	288229193	24.4963	7A	W135_HRTE	TraesCS7A01G268500.1		RING/U-box superfamily protein	PF13639: Ring finger domain	IPR001841: Zinc finger, RING-type; IPR013083: Zinc finger, RING/FYVE/PHD-type	GO:0005515 MF: protein binding;GO:0008270 MF: zinc ion binding	PF13639	IPR001841; IPR013083	GO:0005515; GO:0008270
Stable SNP	Rainfed2017, Rainfed2018	SPAD	Block	263732937	288229193	24.4963	7A	W135_HRTE	TraesCS7A01G268700.1		BZIP transcription factor	PF07716: Basic region leucine zipper	IPR004827: Basic-leucine zipper domain	GO:0003700 MF: transcription factor activity, sequence-specific DNA binding;GO:0006355 BP: regulation of transcription, DNA-templated;GO:0043565 MF: sequence-specific DNA binding	PF07716	IPR004827	GO:0003700; GO:0006355; GO:0043565
Stable SNP	Rainfed2017, Rainfed2018	SPAD	Block	263732937	288229459	24.4965	7A	W135_GAAF	TraesCS7A02G271300	1	no
Stable SNP	Rainfed2017, Rainfed2018	SPAD	Block	263732937	288229459	24.4965	7A	W135_GAAF	TraesCS7A02G271400	3	ER retention sequence binding	endoplasmic reticulum to Golgi vesicle-mediated transport protein retention in ER lumen
Stable SNP	Rainfed2017, Rainfed2018	SPAD	Block	263732937	288229459	24.4965	7A	W135_GAAF	TraesCS7A02G271500	3
Stable SNP	Rainfed2017, Rainfed2018	SPAD	Block	263732937	288229459	24.4965	7A	W135_GAAF	TraesCS7A02G271600	1
Stable SNP	Rainfed2017, Rainfed2018	SPAD	Block	263732937	288229459	24.4965	7A	W135_GAAF	TraesCS7A02G271700	1		cell surface receptor signaling pathway
Stable SNP	Rainfed2017, Rainfed2018	SPAD	Block	263732937	288229459	24.4965	7A	W135_GAAF	TraesCS7A02G271800	1
Stable SNP	Rainfed2017, Rainfed2018	SPAD	Block	263732937	288229459	24.4965	7A	W135_GAAF	TraesCS7A02G271900	1
Stable SNP	Rainfed2017, Rainfed2018	SPAD	Block	263732937	288229459	24.4965	7A	W135_GAAF	TraesCS7A02G272000	1	endopeptidase activity threonine-type endopeptidase activity	proteasomal protein catabolic process proteasomal ubiquitin-independent protein catabolic process proteasome-mediated ubiquitin-dependent protein catabolic process
Stable SNP	Rainfed2017, Rainfed2018	SPAD	Block	263732937	288229459	24.4965	7A	W135_GAAF	TraesCS7A01G270900.1		Protein SHI RELATED SEQUENCE 1	PF05142: Domain of unknown function (DUF702)	IPR006510: Zinc finger, lateral root primordium type 1; IPR006511: SHORT INTERNODES, C-terminal	NA	PF05142	IPR006510; IPR006511	NA
Stable SNP	Rainfed2017, Rainfed2018	SPAD	Block	263732937	288229459	24.4965	7A	W135_GAAF	TraesCS7A01G271100.1		alpha/beta-Hydrolases superfamily protein	PF07859: alpha/beta hydrolase fold	IPR002168: Lipase, GDXG, putative histidine active site; IPR013094: Alpha/beta hydrolase fold-3; IPR029058: Alpha/Beta hydrolase fold	GO:0008152 BP: metabolic process;GO:0016787 MF: hydrolase activity	PF07859	IPR002168; IPR013094; IPR029058	GO:0008152; GO:0016787
Stable SNP	Rainfed2017, Rainfed2018	SPAD	Block	263732937	288229459	24.4965	7A	W135_GAAF	TraesCS7A01G271200.1		Cytochrome P450 family protein	PF00067: Cytochrome P450	IPR001128: Cytochrome P450; IPR002401: Cytochrome P450, E-class, group I; IPR017972: Cytochrome P450, conserved site	GO:0005506 MF: iron ion binding;GO:0016705 MF: oxidoreductase activity, acting on paired donors, with incorporation or reduction of molecular oxygen;GO:0020037 MF: heme binding;GO:0055114 BP: oxidation-reduction process	PF00067	IPR001128; IPR002401; IPR017972	GO:0005506; GO:0016705; GO:0020037; GO:0055114
Stable SNP	Rainfed2017, Rainfed2018	SPAD	Block	263732937	288229459	24.4965	7A	W135_GAAF	TraesCS7A01G271400.2		ER lumen protein-retaining receptor-like	PF00810: ER lumen protein retaining receptor	IPR000133: ER lumen protein retaining receptor	GO:0006621 BP: protein retention in ER lumen;GO:0016021 CC: integral component of membrane;GO:0046923 MF: ER retention sequence binding	PF00810	IPR000133	GO:0006621; GO:0016021; GO:0046923
Stable SNP	Rainfed2017, Rainfed2018	SPAD	Block	263732937	288229459	24.4965	7A	W135_GAAF	TraesCS7A01G271500.1		RING/U-box superfamily protein	PF13639: Ring finger domain	IPR001841: Zinc finger, RING-type; IPR013083: Zinc finger, RING/FYVE/PHD-type	GO:0005515 MF: protein binding;GO:0008270 MF: zinc ion binding	PF13639	IPR001841; IPR013083	GO:0005515; GO:0008270
Stable SNP	Rainfed2017, Rainfed2018	SPAD	Block	263732937	288229459	24.4965	7A	W135_GAAF	TraesCS7A01G271600.1		Chaperone protein dnaJ	PF00226: DnaJ domain	IPR001623: DnaJ domain; IPR018253: DnaJ domain, conserved site	NA	PF00226	IPR001623; IPR018253	NA
Stable SNP	Rainfed2017, Rainfed2018	SPAD	Block	263732937	288229459	24.4965	7A	W135_GAAF	TraesCS7A01G271700.1		Armadillo repeat only	PF00514: Armadillo/beta-catenin-like repeat	IPR000225: Armadillo; IPR011989: Armadillo-like helical; IPR016024: Armadillo-type fold	GO:0005488 MF: binding;GO:0005515 MF: protein binding	PF00514	IPR000225; IPR011989; IPR016024	GO:0005488; GO:0005515
Stable SNP	Rainfed2017, Rainfed2018	SPAD	Block	263732937	288229459	24.4965	7A	W135_GAAF	TraesCS7A01G271800.1		Pathogenesis-related thaumatin-like protein	PF00314: Thaumatin family	IPR001938: Thaumatin; IPR017949: Thaumatin, conserved site	NA	PF00314	IPR001938; IPR017949	NA
Stable SNP	Rainfed2017, Rainfed2018	SPAD	Block	263732937	288229459	24.4965	7A	W135_GAAF	TraesCS7A01G271900.1		F-box protein	PF08268: F-box associated domain	IPR001810: F-box domain; IPR013187: F-box associated domain, type 3; IPR017451: F-box associated interaction domain	GO:0005515 MF: protein binding	PF08268	IPR001810; IPR013187; IPR017451	GO:0005515
Stable SNP	Rainfed2017, Rainfed2018	SPAD	Block	263732937	288229459	24.4965	7A	W135_GAAF	TraesCS7A01G272000.1		Proteasome subunit alpha type	PF10584: Proteasome subunit A N-terminal signature; PF00227: Proteasome subunit	IPR000426: Proteasome alpha-subunit, N-terminal domain; IPR001353: Proteasome, subunit alpha/beta; IPR023332: Proteasome alpha-type subunit; IPR029055: Nucleophile aminohydrolases, N-terminal	GO:0004175 MF: endopeptidase activity;GO:0004298 MF: threonine-type endopeptidase activity;GO:0005839 CC: proteasome core complex;GO:0006511 BP: ubiquitin-dependent protein catabolic process;GO:0019773 CC: proteasome core complex, alpha-subunit complex;GO:0051603 BP: proteolysis involved in cellular protein catabolic process	PF10584; PF00227	IPR000426; IPR001353; IPR023332; IPR029055	GO:0004175; GO:0004298; GO:0005839; GO:0006511; GO:0019773; GO:0051603
Stable SNP	Rainfed2017, Rainfed2018	SPAD	Block	263732937	288229459	24.4965	7A	W135_GAAF	TraesCS7A01G272100.1		MYB transcription factor	PF00249: Myb-like DNA-binding domain	IPR001005: SANT/Myb domain; IPR009057: Homeobox domain-like; IPR017930: Myb domain	GO:0003677 MF: DNA binding	PF00249	IPR001005; IPR009057; IPR017930	GO:0003677
Stable SNP	Rainfed2017, Rainfed2018	SPAD	Block	263732937	288229459	24.4965	7A	W135_GAAY	TraesCS7A01G272200.1		Peroxidase family protein	PF00141: Peroxidase	IPR002016: Haem peroxidase, plant/fungal/bacterial; IPR002207: Plant ascorbate peroxidase; IPR010255: Haem peroxidase; IPR019793: Peroxidases heam-ligand binding site; IPR019794: Peroxidase, active site	GO:0004601 MF: peroxidase activity;GO:0006979 BP: response to oxidative stress;GO:0020037 MF: heme binding;GO:0055114 BP: oxidation-reduction process	PF00141	IPR002016; IPR002207; IPR010255; IPR019793; IPR019794	GO:0004601; GO:0006979; GO:0020037; GO:0055114
Stable SNP	Rainfed2017, Rainfed2018	SPAD	Block	263732937	288229459	24.4965	7A	W135_GAAY	TraesCS7A01G272400.2		Beta-galactosidase	PF01301: Glycosyl hydrolases family 35; PF02140: Galactose binding lectin domain	IPR000922: D-galactoside/L-rhamnose binding SUEL lectin domain; IPR001944: Glycoside hydrolase, family 35; IPR008979: Galactose-binding domain-like; IPR017853: Glycoside hydrolase superfamily; IPR019801: Glycoside hydrolase, family 35, conserved site; IPR031330: Glycoside hydrolase 35, catalytic domain	GO:0004553 MF: hydrolase activity, hydrolyzing O-glycosyl compounds;GO:0005975 BP: carbohydrate metabolic process;GO:0030246 MF: carbohydrate binding	PF01301; PF02140	IPR000922; IPR001944; IPR008979; IPR017853; IPR019801; IPR031330	GO:0004553; GO:0005975; GO:0030246
Stable SNP	Rainfed2017, Rainfed2018	SPAD	Block	263732937	288229459	24.4965	7A	W135_GAAY	TraesCS7A01G272500.1		Acyl carrier protein	PF00550: Phosphopantetheine attachment site	IPR003231: Acyl carrier protein (ACP); IPR006162: Phosphopantetheine attachment site; IPR009081: Phosphopantetheine binding ACP domain	GO:0006633 BP: fatty acid biosynthetic process	PF00550	IPR003231; IPR006162; IPR009081	GO:0006633
Stable SNP	Rainfed2017, Rainfed2018	SPAD	Block	263732937	288229459	24.4965	7A	W135_GAAY	TraesCS7A01G272800.1		Protein DETOXIFICATION	PF01554: MatE	IPR002528: Multi antimicrobial extrusion protein	GO:0006855 BP: drug transmembrane transport;GO:0015238 MF: drug transmembrane transporter activity;GO:0015297 MF: antiporter activity;GO:0016020 CC: membrane;GO:0055085 BP: transmembrane transport	PF01554	IPR002528	GO:0006855; GO:0015238; GO:0015297; GO:0016020; GO:0055085
Stable SNP	Rainfed2017, Rainfed2018	SPAD	Block	263732937	288229459	24.4965	7A	W135_GAAY	TraesCS7A01G272900.1		50S ribosomal protein L23	PF00276: Ribosomal protein L23	IPR012678: Ribosomal protein L23/L15e core domain; IPR013025: Ribosomal protein L25/L23	GO:0003735 MF: structural constituent of ribosome;GO:0005622 CC: intracellular;GO:0005840 CC: ribosome;GO:0006412 BP: translation	PF00276	IPR012678; IPR013025	GO:0003735; GO:0005622; GO:0005840; GO:0006412
Stable SNP	Rainfed2017, Rainfed2018	SPAD	Block	263732937	288229459	24.4965	7A	W135_GAAY	TraesCS7A01G273000.1		RING/U-box superfamily protein	PF13639: Ring finger domain	IPR001841: Zinc finger, RING-type; IPR013083: Zinc finger, RING/FYVE/PHD-type	GO:0005515 MF: protein binding;GO:0008270 MF: zinc ion binding	PF13639	IPR001841; IPR013083	GO:0005515; GO:0008270
Stable SNP	Rainfed2017, Rainfed2018	SPAD	Block	263732937	288229459	24.4965	7A	W135_GAAY	TraesCS7A01G273100.3		Sentrin-specific protease	PF02902: Ulp1 protease family, C-terminal catalytic domain	IPR003653: Ulp1 protease family, C-terminal catalytic domain	GO:0006508 BP: proteolysis;GO:0008234 MF: cysteine-type peptidase activity	PF02902	IPR003653	GO:0006508; GO:0008234
Stable SNP	Rainfed2017, Rainfed2018	SPAD	Block	263732937	288229459	24.4965	7A	W135_GAAY	TraesCS7A01G273200.1		Cytochrome P450	PF00067: Cytochrome P450	IPR001128: Cytochrome P450; IPR002401: Cytochrome P450, E-class, group I; IPR017972: Cytochrome P450, conserved site	GO:0005506 MF: iron ion binding;GO:0016705 MF: oxidoreductase activity, acting on paired donors, with incorporation or reduction of molecular oxygen;GO:0020037 MF: heme binding;GO:0055114 BP: oxidation-reduction process	PF00067	IPR001128; IPR002401; IPR017972	GO:0005506; GO:0016705; GO:0020037; GO:0055114
Stable SNP	Rainfed2017, Rainfed2018	SPAD	Block	263732937	288229459	24.4965	7A	W135_GAAY	TraesCS7A01G273300.1		SAUR auxin-responsive family protein	PF02519: Auxin responsive protein	IPR003676: Small auxin-up RNA	GO:0009733 BP: response to auxin	PF02519	IPR003676	GO:0009733
Stable SNP	Rainfed2017, Rainfed2018	SPAD	Block	263732937	288229459	24.4965	7A	W135_GAAY	TraesCS7A01G273400.1		SAUR auxin-responsive family protein	PF02519: Auxin responsive protein	IPR003676: Small auxin-up RNA	GO:0009733 BP: response to auxin	PF02519	IPR003676	GO:0009733
Stable SNP	Rainfed2017, Rainfed2018	SPAD	Block	263732937	288229459	24.4965	7A	W135_GAAY	TraesCS7A01G273600.1		DUF630 family protein, putative (DUF630 and DUF632)	PF04783: Protein of unknown function (DUF630); PF04782: Protein of unknown function (DUF632)	IPR006867: Domain of unknown function DUF632; IPR006868: Domain of unknown function DUF630	NA	PF04783; PF04782	IPR006867; IPR006868	NA
Stable SNP	Rainfed2017, Rainfed2018	SPAD	Block	263732937	288229459	24.4965	7A	W135_GAAY	TraesCS7A01G273700.1		DUF241 domain protein	PF03087: Arabidopsis protein of unknown function	IPR004320: Protein of unknown function DUF241, plant	NA	PF03087	IPR004320	NA
Stable SNP	Rainfed2017, Rainfed2018	SPAD	Block	263732937	288229459	24.4965	7A	W135_GAAY	TraesCS7A01G273800.1		Tumor necrosis factor	PF03087: Arabidopsis protein of unknown function	IPR004320: Protein of unknown function DUF241, plant	NA	PF03087	IPR004320	NA
Stable SNP	Rainfed2017, Rainfed2018	SPAD	Block	263732937	288229459	24.4965	7A	W135_GAAY	TraesCS7A01G273900.1		selection/upkeep of intraepithelial T-cells protein, putative (DUF241)	PF03087: Arabidopsis protein of unknown function	IPR004320: Protein of unknown function DUF241, plant	NA	PF03087	IPR004320	NA
Stable SNP	Rainfed2017, Rainfed2018	SPAD	Block	263732937	288229459	24.4965	7A	W135_GAAY	TraesCS7A01G274000.1		DUF241 domain protein, putative (DUF241)	PF03087: Arabidopsis protein of unknown function	IPR004320: Protein of unknown function DUF241, plant	NA	PF03087	IPR004320	NA
Stable SNP	Rainfed2017, Rainfed2018	SPAD	Block	263732937	288229459	24.4965	7A	W135_GAAY	TraesCS7A01G274100.1		DUF241 domain protein, putative (DUF241)	PF03087: Arabidopsis protein of unknown function	IPR004320: Protein of unknown function DUF241, plant	NA	PF03087	IPR004320	NA
Stable SNP	Rainfed2017, Rainfed2018	SPAD	Block	263732937	288229459	24.4965	7A	W135_GAAY	TraesCS7A01G274200.1		DUF241 domain protein, putative (DUF241)	PF03087: Arabidopsis protein of unknown function	IPR004320: Protein of unknown function DUF241, plant	NA	PF03087	IPR004320	NA
Stable SNP	Rainfed2017, Rainfed2018	SPAD	Block	263732937	288229459	24.4965	7A	W135_GAAY	TraesCS7A01G274300.1		DUF241 domain protein, putative (DUF241)	PF03087: Arabidopsis protein of unknown function	IPR004320: Protein of unknown function DUF241, plant	NA	PF03087	IPR004320	NA
Stable SNP	Rainfed2017, Rainfed2018	SPAD	Block	263732937	288229459	24.4965	7A	W135_GAAY	TraesCS7A01G274400.1		DUF241 domain protein, putative (DUF241)	PF03087: Arabidopsis protein of unknown function	IPR004320: Protein of unknown function DUF241, plant	NA	PF03087	IPR004320	NA
Stable SNP	Rainfed2017, Rainfed2018	SPAD	Block	263732937	288229459	24.4965	7A	W135_GAAY	TraesCS7A01G274500.1		DUF241 domain protein, putative (DUF241)	PF03087: Arabidopsis protein of unknown function	IPR004320: Protein of unknown function DUF241, plant	NA	PF03087	IPR004320	NA
Stable SNP	Rainfed2017, Rainfed2018	SPAD	Block	263732937	288229459	24.4965	7A	W135_GAAY	TraesCS7A01G274600.1		DUF241 domain protein, putative (DUF241)	PF03087: Arabidopsis protein of unknown function	IPR004320: Protein of unknown function DUF241, plant	NA	PF03087	IPR004320	NA
Stable SNP	Rainfed2017, Rainfed2018	SPAD	Block	263732937	288229459	24.4965	7A	W135_GAAY	TraesCS7A01G274700.1		Myb/SANT-like DNA-binding domain protein	PF12776: Myb/SANT-like DNA-binding domain	IPR024752: Myb/SANT-like domain	NA	PF12776	IPR024752	NA
Stable SNP	Rainfed2017, Rainfed2018	SPAD	Block	263732937	288229459	24.4965	7A	W135_GAAY	TraesCS7A01G274800.1		RING/U-box superfamily protein	PF13639: Ring finger domain	IPR001841: Zinc finger, RING-type; IPR013083: Zinc finger, RING/FYVE/PHD-type	GO:0005515 MF: protein binding;GO:0008270 MF: zinc ion binding	PF13639	IPR001841; IPR013083	GO:0005515; GO:0008270
Stable SNP	Rainfed2017, Rainfed2018	SPAD	Block	263732937	288229459	24.4965	7A	W135_GAAY	TraesCS7A01G275000.1		DUF241 domain protein, putative (DUF241)	PF03087: Arabidopsis protein of unknown function	IPR004320: Protein of unknown function DUF241, plant	NA	PF03087	IPR004320	NA
Stable SNP	Rainfed2017, Rainfed2018	SPAD	Block	263732937	288229459	24.4965	7A	W135_GAAY	TraesCS7A01G275100.1		DUF241 domain protein, putative (DUF241)	PF03087: Arabidopsis protein of unknown function	IPR004320: Protein of unknown function DUF241, plant	NA	PF03087	IPR004320	NA
Stable SNP	Rainfed2017, Rainfed2018	SPAD	Block	263732937	288229459	24.4965	7A	W135_GAAY	TraesCS7A01G275200.1		DUF241 domain protein, putative (DUF241)	PF03087: Arabidopsis protein of unknown function	IPR004320: Protein of unknown function DUF241, plant	NA	PF03087	IPR004320	NA
Stable SNP	Rainfed2017, Rainfed2018	SPAD	Block	263732937	288229459	24.4965	7A	W135_GAAY	TraesCS7A01G275600.1		Transducin/WD40 repeat-like superfamily protein	PF03087: Arabidopsis protein of unknown function	IPR004320: Protein of unknown function DUF241, plant	NA	PF03087	IPR004320	NA
Stable SNP	Rainfed2017, Rainfed2018	SPAD	Block	263732937	288229459	24.4965	7A	W135_GAAY	TraesCS7A01G275900.1		DUF241 domain protein, putative (DUF241)	PF03087: Arabidopsis protein of unknown function	IPR004320: Protein of unknown function DUF241, plant	NA	PF03087	IPR004320	NA
Stable SNP	Rainfed2017, Rainfed2018	SPAD	Block	263732937	288229459	24.4965	7A	W135_GAAY	TraesCS7A01G276000.1		Vestitone reductase-related family protein	PF05368: NmrA-like family	IPR008030: NmrA-like domain; IPR016040: NAD(P)-binding domain	NA	PF05368	IPR008030; IPR016040	NA
Stable SNP	Rainfed2017, Rainfed2018	SPAD	Block	263732972	288229158	24.4962	7A	W135_GAAY	TraesCS7A02G272200	1	heme binding peroxidase activity	response to oxidative stress
Stable SNP	Rainfed2017, Rainfed2018	SPAD	Block	263732972	288229158	24.4962	7A	W135_GAAY	TraesCS7A02G272300	1
Stable SNP	Rainfed2017, Rainfed2018	SPAD	Block	263732972	288229158	24.4962	7A	W135_GAAY	TraesCS7A02G272400	3	beta-galactosidase activity carbohydrate binding	carbohydrate metabolic process
Stable SNP	Rainfed2017, Rainfed2018	SPAD	Block	263732972	288229158	24.4962	7A	W135_GAAY	TraesCS7A02G272500	1		fatty acid biosynthetic process
Stable SNP	Rainfed2017, Rainfed2018	SPAD	Block	263732972	288229158	24.4962	7A	W135_GAAY	TraesCS7A02G272600	1
Stable SNP	Rainfed2017, Rainfed2018	SPAD	Block	263732972	288229158	24.4962	7A	W135_GAAY	TraesCS7A02G272700	1
Pleiotrpic SNP	Rainfed2018	PBW, GY	no Block	568029663	568667970	0.638307	2B	W135_FUDN	TraesCS2B02G399700	2	ATP binding	regulation of transcription, DNA-templated						https://www.uniprot.org/uniprot/A0A3B6CA43
Pleiotrpic SNP	Rainfed2018	PBW, GY	no Block	568029663	568667970	0.638307	2B	W135_FUDN	TraesCS2B01G399700.1		NAC domain protein,	PF02365: No apical meristem (NAM) protein	IPR003441: NAC domain	GO:0003677 MF: DNA binding GO:0006355 BP: regulation of transcription, DNA-templated	PF02365	IPR003441	GO:0003677 GO:0006355
Pleiotrpic SNP	Rainfed2018	PBW, GY	no Block	568029663	568667970	0.638307	2B	W135_FUDN	TraesCS2B01G399800.1		LIGHT-DEPENDENT SHORT HYPOCOTYLS-like protein (DUF640)	PF04852: Protein of unknown function (DUF640)	IPR006936: ALOG domain	NA	PF04852	IPR006936	NA
Pleiotrpic SNP	Rainfed2018	PBW, GY	no Block	568029663	568667970	0.638307	2B	W135_FUDN	TraesCS2B01G400000.1		L-allo-threonine aldolase	PF01212: Beta-eliminating lyase	IPR001597: Aromatic amino acid beta-eliminating lyase/threonine aldolase IPR015421: Pyridoxal phosphate-dependent transferase, major region, subdomain 1 IPR015422: Pyridoxal phosphate-dependent transferase, subdomain 2 IPR015424: Pyridoxal phosphate-dependent transferase IPR023603: Threonine aldolase	GO:0003824 MF: catalytic activity GO:0006520 BP: cellular amino acid metabolic process GO:0016829 MF: lyase activity	PF01212	IPR001597 IPR015421 IPR015422 IPR015424 IPR023603	GO:0003824 GO:0006520 GO:0016829
Pleiotrpic SNP	Rainfed2018	PBW, GY	no Block	568029663	568667970	0.638307	2B	W135_FUDN	TraesCS2B01G400200.1		CASP-like protein	PF04535: Domain of unknown function (DUF588)	IPR006459: Casparian strip membrane protein IPR006702: Domain of unknown function DUF588	NA	PF04535	IPR006459 IPR006702	NA
Pleiotrpic SNP	Rainfed2018	PBW, GY	no Block	568029663	568667970	0.638307	2B	W135_FUDN	TraesCS2B01G400300.1		3-hydroxyacyl-[acyl-carrier-protein] dehydratase FabZ	PF07977: FabA-like domain	IPR010084: Beta-hydroxyacyl-(acyl-carrier-protein) dehydratase FabZ IPR013114: Beta-hydroxydecanoyl thiol ester dehydrase, FabA/FabZ IPR029069: HotDog domain	GO:0005737 CC: cytoplasm GO:0006633 BP: fatty acid biosynthetic process GO:0016836 MF: hydro-lyase activity	PF07977	IPR010084 IPR013114 IPR029069	GO:0005737 GO:0006633 GO:0016836
Pleiotrpic SNP	Drought2018	GY, YII	Block	78825014	94932392	16.1074	2B	W135_CYRE	TraesCS2B02G123900		ATP binding S protein serine/threonine kinase activity	signal transduction						https://www.uniprot.org/uniprot/A0A1B3IQ59
Pleiotrpic SNP	Drought2018	GY, YII	Block	78825014	94932392	16.1074	2B	W135_CYRE	TraesCS2B01G123100.2		Actin-related protein 2/3 complex subunit 5	PF04699: ARP2/3 complex 16 kDa subunit (p16-Arc)	IPR006789: Actin-related protein 2/3 complex subunit 5	GO:0005885 CC: Arp2/3 protein complex GO:0015629 CC: actin cytoskeleton GO:0030833 BP: regulation of actin filament polymerization GO:0034314 BP: Arp2/3 complex-mediated actin nucleation	PF04699	IPR006789	GO:0005885 GO:0015629 GO:0030833 GO:0034314
Pleiotrpic SNP	Drought2018	GY, YII	Block	78825014	94932392	16.1074	2B	W135_CYRE	TraesCS2B01G123400.1		B12D protein	PF06522: NADH-ubiquinone reductase complex 1 MLRQ subunit	IPR010530: NADH-ubiquinone reductase complex 1 MLRQ subunit	NA	PF06522	IPR010530	NA
Pleiotrpic SNP	Drought2018	GY, YII	Block	78825014	94932392	16.1074	2B	W135_CYRE	TraesCS2B01G123500.1		Thiamin pyrophosphokinase 1	PF04263: Thiamin pyrophosphokinase, catalytic domain PF04265: Thiamin pyrophosphokinase, vitamin B1 binding domain	IPR006282: Thiamin pyrophosphokinase IPR007371: Thiamin pyrophosphokinase, catalytic domain IPR007373: Thiamin pyrophosphokinase, vitamin B1-binding domain IPR016966: Thiamin pyrophosphokinase, eukaryotic	GO:0004788 MF: thiamine diphosphokinase activity GO:0005524 MF: ATP binding GO:0006772 BP: thiamine metabolic process GO:0009229 BP: thiamine diphosphate biosynthetic process GO:0030975 MF: thiamine binding	PF04263 PF04265	IPR006282 IPR007371 IPR007373 IPR016966	GO:0004788 GO:0005524 GO:0006772
Pleiotrpic SNP	Drought2018	GY, YII	Block	78825014	94932392	16.1074	2B	W135_CYRE	TraesCS2B01G123600.1		Sentrin-specific protease	PF02902: Ulp1 protease family, C-terminal catalytic domain	IPR003653: Ulp1 protease family, C-terminal catalytic domain	GO:0006508 BP: proteolysis GO:0008234 MF: cysteine-type peptidase activity	PF02902	IPR003653	GO:0006508 GO:0008234
Pleiotrpic SNP	Drought2018	GY, YII	Block	78825014	94932392	16.1074	2B	W135_CYRE	TraesCS2B01G123700.1		Potassium transporter	PF02705: K+ potassium transporter	IPR003855: Potassium transporter	GO:0015079 MF: potassium ion transmembrane transporter activity GO:0016020 CC: membrane GO:0071805 BP: potassium ion transmembrane transport	PF02705	IPR003855	GO:0015079 GO:0016020 GO:0071805
Pleiotrpic SNP	Drought2018	GY, YII	Block	78825014	94932392	16.1074	2B	W135_CYRE	TraesCS2B01G123900.1		Non-specific serine/threonine protein kinase	PF00069: Protein kinase domain PF03822: NAF domain	IPR000719: Protein kinase domain IPR004041: NAF domain IPR008271: Serine/threonine-protein kinase, active site IPR011009: Protein kinase-like domain IPR017441: Protein kinase, ATP binding site IPR018451: NAF/FISL domain	GO:0004672 MF: protein kinase activity GO:0005524 MF: ATP binding GO:0006468 BP: protein phosphorylation GO:0007165 BP: signal transduction	PF00069 PF03822	IPR000719 IPR004041 IPR008271 IPR011009 IPR017441
Pleiotrpic SNP	Drought2018	GY, YII	Block	78825014	94932392	16.1074	2B	W135_CYRE	TraesCS2B01G124000.1		Non-specific serine/threonine protein kinase	PF03822: NAF domain	IPR004041: NAF domain IPR018451: NAF/FISL domain	GO:0007165 BP: signal transduction	PF03822	IPR004041 IPR018451	GO:0007165
Pleiotrpic SNP	Drought2018	GY, YII	Block	78825014	94932392	16.1074	2B	W135_CYRE	TraesCS2B01G124100.1		Non-specific serine/threonine protein kinase	PF00069: Protein kinase domain PF03822: NAF domain	IPR000719: Protein kinase domain IPR004041: NAF domain IPR008271: Serine/threonine-protein kinase, active site IPR011009: Protein kinase-like domain IPR017441: Protein kinase, ATP binding site IPR018451: NAF/FISL domain	GO:0004672 MF: protein kinase activity GO:0005524 MF: ATP binding GO:0006468 BP: protein phosphorylation GO:0007165 BP: signal transduction	PF00069 PF03822	IPR000719 IPR004041 IPR008271 IPR011009 IPR017441
Pleiotrpic SNP	Drought2018	GY, YII	Block	78825014	94932392	16.1074	2B	W135_CYRE	TraesCS2B01G124200.1		WEAK movement UNDER BLUE LIGHT-like protein	PF05701: Weak chloroplast movement under blue light	IPR008545: WEB family	NA	PF05701	IPR008545	NA
Pleiotrpic SNP	Drought2018	GY, YII	Block	78825014	94932392	16.1074	2B	W135_CYRE	TraesCS2B01G124300.1		Peroxidase	PF00141: Peroxidase	IPR000823: Plant peroxidase IPR002016: Haem peroxidase, plant/fungal/bacterial IPR010255: Haem peroxidase IPR019793: Peroxidases heam-ligand binding site IPR019794: Peroxidase, active site	GO:0004601 MF: peroxidase activity GO:0006979 BP: response to oxidative stress GO:0020037 MF: heme binding GO:0055114 BP: oxidation-reduction process	PF00141	IPR000823 IPR002016 IPR010255 IPR019793 IPR019794	GO:0004601 GO:0006979 GO:0020037 GO:0055114
Pleiotrpic SNP	Drought2018	GY, YII	Block	78825014	94932392	16.1074	2B	W135_CYRE	TraesCS2B01G124400.1		Peroxidase	PF00141: Peroxidase	IPR000823: Plant peroxidase IPR002016: Haem peroxidase, plant/fungal/bacterial IPR010255: Haem peroxidase IPR019794: Peroxidase, active site	GO:0004601 MF: peroxidase activity GO:0006979 BP: response to oxidative stress GO:0020037 MF: heme binding GO:0055114 BP: oxidation-reduction process	PF00141	IPR000823 IPR002016 IPR010255 IPR019794	GO:0004601 GO:0006979 GO:0020037 GO:0055114
Pleiotrpic SNP	Drought2018	GY, YII	Block	78825014	94932392	16.1074	2B	W135_CYRE	TraesCS2B01G124500.1		Peroxidase	PF00141: Peroxidase	IPR000823: Plant peroxidase IPR002016: Haem peroxidase, plant/fungal/bacterial IPR010255: Haem peroxidase IPR019793: Peroxidases heam-ligand binding site	GO:0004601 MF: peroxidase activity GO:0006979 BP: response to oxidative stress GO:0020037 MF: heme binding GO:0055114 BP: oxidation-reduction process	PF00141	IPR000823 IPR002016 IPR010255 IPR019793	GO:0004601 GO:0006979 GO:0020037 GO:0055114
Pleiotrpic SNP	Drought2018	GY, YII	Block	78825014	94932392	16.1074	2B	W135_CYRE	TraesCS2B01G124600.1		Peroxidase	PF00141: Peroxidase	IPR000823: Plant peroxidase IPR002016: Haem peroxidase, plant/fungal/bacterial IPR010255: Haem peroxidase IPR019793: Peroxidases heam-ligand binding site IPR019794: Peroxidase, active site	GO:0004601 MF: peroxidase activity GO:0006979 BP: response to oxidative stress GO:0020037 MF: heme binding GO:0055114 BP: oxidation-reduction process	PF00141	IPR000823 IPR002016 IPR010255 IPR019793 IPR019794	GO:0004601 GO:0006979 GO:0020037 GO:0055114
Pleiotrpic SNP	Drought2018	GY, YII	Block	78825014	94932392	16.1074	2B	W135_CYRE	TraesCS2B01G124800.1		Peroxidase	PF00141: Peroxidase	IPR000823: Plant peroxidase IPR002016: Haem peroxidase, plant/fungal/bacterial IPR010255: Haem peroxidase IPR019793: Peroxidases heam-ligand binding site IPR019794: Peroxidase, active site	GO:0004601 MF: peroxidase activity GO:0006979 BP: response to oxidative stress GO:0020037 MF: heme binding GO:0055114 BP: oxidation-reduction process	PF00141	IPR000823 IPR002016 IPR010255 IPR019793 IPR019794	GO:0004601 GO:0006979 GO:0020037 GO:0055114
Pleiotrpic SNP	Drought2018	GY, YII	Block	78825014	94932392	16.1074	2B	W135_CYRE	TraesCS2B01G124900.1		Peroxidase	PF00141: Peroxidase	IPR000823: Plant peroxidase IPR002016: Haem peroxidase, plant/fungal/bacterial IPR010255: Haem peroxidase IPR019793: Peroxidases heam-ligand binding site IPR019794: Peroxidase, active site	GO:0004601 MF: peroxidase activity GO:0006979 BP: response to oxidative stress GO:0020037 MF: heme binding GO:0055114 BP: oxidation-reduction process	PF00141	IPR000823 IPR002016 IPR010255 IPR019793 IPR019794	GO:0004601 GO:0006979 GO:0020037 GO:0055114
Pleiotrpic SNP	Drought2018	GY, YII	Block	78825014	94932392	16.1074	2B	W135_CYRE	TraesCS2B01G125000.1		transmembrane protein, putative (DUF594)	PF13968: Domain of unknown function (DUF4220)	IPR025315: Domain of unknown function DUF4220	NA	PF13968	IPR025315	NA
Pleiotrpic SNP	Drought2018	GY, YII	Block	78825014	94932392	16.1074	2B	W135_CYRE	TraesCS2B01G125100.1		Peroxidase	PF00141: Peroxidase	IPR000823: Plant peroxidase IPR002016: Haem peroxidase, plant/fungal/bacterial IPR010255: Haem peroxidase IPR019793: Peroxidases heam-ligand binding site	GO:0004601 MF: peroxidase activity GO:0006979 BP: response to oxidative stress GO:0020037 MF: heme binding GO:0055114 BP: oxidation-reduction process	PF00141	IPR000823 IPR002016 IPR010255 IPR019793	GO:0004601 GO:0006979 GO:0020037 GO:0055114
Pleiotrpic SNP	Drought2018	GY, YII	Block	78825014	94932392	16.1074	2B	W135_CYRE	TraesCS2B01G125200.1		Peroxidase	PF00141: Peroxidase	IPR000823: Plant peroxidase IPR002016: Haem peroxidase, plant/fungal/bacterial IPR010255: Haem peroxidase IPR019793: Peroxidases heam-ligand binding site IPR019794: Peroxidase, active site	GO:0004601 MF: peroxidase activity GO:0006979 BP: response to oxidative stress GO:0020037 MF: heme binding GO:0055114 BP: oxidation-reduction process	PF00141	IPR000823 IPR002016 IPR010255 IPR019793 IPR019794	GO:0004601 GO:0006979 GO:0020037 GO:0055114
Pleiotrpic SNP	Drought2018	GY, YII	Block	78825014	94932392	16.1074	2B	W135_CYRE	TraesCS2B01G125300.1		Peroxidase	PF00141: Peroxidase	IPR000823: Plant peroxidase IPR002016: Haem peroxidase, plant/fungal/bacterial IPR010255: Haem peroxidase IPR019793: Peroxidases heam-ligand binding site IPR019794: Peroxidase, active site	GO:0004601 MF: peroxidase activity GO:0006979 BP: response to oxidative stress GO:0020037 MF: heme binding GO:0055114 BP: oxidation-reduction process	PF00141	IPR000823 IPR002016 IPR010255 IPR019793 IPR019794	GO:0004601 GO:0006979 GO:0020037 GO:0055114
Pleiotrpic SNP	Drought2018	GY, YII	Block	78825014	94932392	16.1074	2B	W135_CYRE	TraesCS2B01G125400.1		Heat shock 70 kDa protein	PF00012: Hsp70 protein	IPR013126: Heat shock protein 70 family IPR018181: Heat shock protein 70, conserved site IPR029047: Heat shock protein 70kD, peptide-binding domain IPR029048: Heat shock protein 70kD, C-terminal domain	NA	PF00012	IPR013126 IPR018181 IPR029047 IPR029048	NA
Pleiotrpic SNP	Drought2018	GY, YII	Block	78825014	94932392	16.1074	2B	W135_CYRE	TraesCS2B01G125500.1		Peroxidase	PF00141: Peroxidase	IPR000823: Plant peroxidase IPR002016: Haem peroxidase, plant/fungal/bacterial IPR010255: Haem peroxidase IPR019793: Peroxidases heam-ligand binding site IPR019794: Peroxidase, active site	GO:0004601 MF: peroxidase activity GO:0006979 BP: response to oxidative stress GO:0020037 MF: heme binding GO:0055114 BP: oxidation-reduction process	PF00141	IPR000823 IPR002016 IPR010255 IPR019793 IPR019794	GO:0004601 GO:0006979 GO:0020037 GO:0055114
Pleiotrpic SNP	Drought2018	GY, YII	Block	78825014	94932392	16.1074	2B	W135_CYRE	TraesCS2B01G125600.1		Peroxidase	PF00141: Peroxidase	IPR000823: Plant peroxidase IPR002016: Haem peroxidase, plant/fungal/bacterial IPR010255: Haem peroxidase IPR019793: Peroxidases heam-ligand binding site IPR019794: Peroxidase, active site	GO:0004601 MF: peroxidase activity GO:0006979 BP: response to oxidative stress GO:0020037 MF: heme binding GO:0055114 BP: oxidation-reduction process	PF00141	IPR000823 IPR002016 IPR010255 IPR019793 IPR019794	GO:0004601 GO:0006979 GO:0020037 GO:0055114
Pleiotrpic SNP	Drought2018	GY, YII	Block	78825014	94932392	16.1074	2B	W135_CYRE	TraesCS2B01G125700.1		Peroxidase	PF00141: Peroxidase	IPR000823: Plant peroxidase IPR002016: Haem peroxidase, plant/fungal/bacterial IPR010255: Haem peroxidase IPR019793: Peroxidases heam-ligand binding site IPR019794: Peroxidase, active site	GO:0004601 MF: peroxidase activity GO:0006979 BP: response to oxidative stress GO:0020037 MF: heme binding GO:0055114 BP: oxidation-reduction process	PF00141	IPR000823 IPR002016 IPR010255 IPR019793 IPR019794	GO:0004601 GO:0006979 GO:0020037 GO:0055114
Pleiotrpic SNP	Drought2018	GY, YII	Block	78825014	94932392	16.1074	2B	W135_CYRE	TraesCS2B01G125800.1		Peroxidase	PF00141: Peroxidase	IPR000823: Plant peroxidase IPR002016: Haem peroxidase, plant/fungal/bacterial IPR010255: Haem peroxidase IPR019793: Peroxidases heam-ligand binding site IPR019794: Peroxidase, active site	GO:0004601 MF: peroxidase activity GO:0006979 BP: response to oxidative stress GO:0020037 MF: heme binding GO:0055114 BP: oxidation-reduction process	PF00141	IPR000823 IPR002016 IPR010255 IPR019793 IPR019794	GO:0004601 GO:0006979 GO:0020037 GO:0055114
Pleiotrpic SNP	Drought2018	GY, YII	Block	78825014	94932392	16.1074	2B	W135_CYRE	TraesCS2B01G125900.1		Peroxidase	PF00141: Peroxidase	IPR000823: Plant peroxidase IPR002016: Haem peroxidase, plant/fungal/bacterial IPR010255: Haem peroxidase IPR019793: Peroxidases heam-ligand binding site IPR019794: Peroxidase, active site	GO:0004601 MF: peroxidase activity GO:0006979 BP: response to oxidative stress GO:0020037 MF: heme binding GO:0055114 BP: oxidation-reduction process	PF00141	IPR000823 IPR002016 IPR010255 IPR019793 IPR019794	GO:0004601 GO:0006979 GO:0020037 GO:0055114
Pleiotrpic SNP	Drought2018	GY, YII	Block	78825014	94932392	16.1074	2B	W135_CYRE	TraesCS2B01G126000.1		Peroxidase	PF00141: Peroxidase	IPR000823: Plant peroxidase IPR002016: Haem peroxidase, plant/fungal/bacterial IPR010255: Haem peroxidase	GO:0004601 MF: peroxidase activity GO:0006979 BP: response to oxidative stress GO:0020037 MF: heme binding GO:0055114 BP: oxidation-reduction process	PF00141	IPR000823 IPR002016 IPR010255	GO:0004601 GO:0006979 GO:0020037 GO:0055114
Pleiotrpic SNP	Drought2018	GY, YII	Block	78825014	94932392	16.1074	2B	W135_CYRE	TraesCS2B01G126100.1		Peroxidase	PF00141: Peroxidase	IPR000823: Plant peroxidase IPR002016: Haem peroxidase, plant/fungal/bacterial IPR010255: Haem peroxidase IPR019793: Peroxidases heam-ligand binding site IPR019794: Peroxidase, active site	GO:0004601 MF: peroxidase activity GO:0006979 BP: response to oxidative stress GO:0020037 MF: heme binding GO:0055114 BP: oxidation-reduction process	PF00141	IPR000823 IPR002016 IPR010255 IPR019793 IPR019794	GO:0004601 GO:0006979 GO:0020037 GO:0055114
Pleiotrpic SNP	Drought2018	GY, YII	Block	78825014	94932392	16.1074	2B	W135_CYRE	TraesCS2B01G126200.1		Peroxidase	PF00141: Peroxidase	IPR000823: Plant peroxidase IPR002016: Haem peroxidase, plant/fungal/bacterial IPR010255: Haem peroxidase IPR019793: Peroxidases heam-ligand binding site IPR019794: Peroxidase, active site	GO:0004601 MF: peroxidase activity GO:0006979 BP: response to oxidative stress GO:0020037 MF: heme binding GO:0055114 BP: oxidation-reduction process	PF00141	IPR000823 IPR002016 IPR010255 IPR019793 IPR019794	GO:0004601 GO:0006979 GO:0020037 GO:0055114
Pleiotrpic SNP	Drought2018	GY, YII	Block	78825014	94932392	16.1074	2B	W135_CYRE	TraesCS2B01G126300.1		Peroxidase	PF00141: Peroxidase	IPR000823: Plant peroxidase IPR002016: Haem peroxidase, plant/fungal/bacterial IPR010255: Haem peroxidase IPR019793: Peroxidases heam-ligand binding site IPR019794: Peroxidase, active site	GO:0004601 MF: peroxidase activity GO:0006979 BP: response to oxidative stress GO:0020037 MF: heme binding GO:0055114 BP: oxidation-reduction process	PF00141	IPR000823 IPR002016 IPR010255 IPR019793 IPR019794	GO:0004601 GO:0006979 GO:0020037 GO:0055114
Pleiotrpic SNP	Drought2018	GY, YII	Block	78825014	94932392	16.1074	2B	W135_CYRE	TraesCS2B01G126500.1		Ribosomal protein L19	PF01280: Ribosomal protein L19e	IPR000196: Ribosomal protein L19/L19e IPR015972: Ribosomal protein L19/L19e, domain 1 IPR015973: Ribosomal protein L19/L19e, domain 2 IPR015974: Ribosomal protein L19/L19e, domain 3 IPR023638: Ribosomal protein L19/L19e conserved site	GO:0003735 MF: structural constituent of ribosome GO:0005622 CC: intracellular GO:0005840 CC: ribosome GO:0006412 BP: translation	PF01280	IPR000196 IPR015972 IPR015973 IPR015974 IPR023638	GO:0003735 GO:0005622 GO:0005840 GO:0006412
Pleiotrpic SNP	Drought2018	SDW, PBW	Block	14046968	17169100	3.12213	3A	W135_BQDI	TraesCS3A02G027500		zinc ion binding	multicellular organism development ubiquitin-dependent protein catabolic process						https://www.uniprot.org/uniprot/A0A3B6E9B1
Pleiotrpic SNP	Drought2018	SDW, PBW	Block	14046968	17169100	3.12213	3A	W135_BQDI	TraesCS3A02G027700	4	zinc ion binding							https://www.uniprot.org/uniprot/A0A3B6ECS2
Pleiotrpic SNP	Drought2018	SDW, PBW	Block	14046968	17169100	3.12213	3A	W135_BQDI	TraesCS3A02G027800			transcription initiation from RNA polymerase II promoter						https://www.uniprot.org/uniprot/A0A3B6EB42
Pleiotrpic SNP	Drought2018	SDW, PBW	Block	14046968	17169100	3.12213	3A	W135_BQDI	TraesCS3A02G027900		zinc ion binding	multicellular organism development ubiquitin-dependent protein catabolic process						https://www.uniprot.org/uniprot/A0A3B6ECS6
Pleiotrpic SNP	Drought2018	SDW, PBW	Block	14046968	17169100	3.12213	3A	W135_BQDI	TraesCS3A02G028000		zinc ion binding							https://www.uniprot.org/uniprot/A0A3B6EA69
Pleiotrpic SNP	Drought2018	SDW, PBW	Block	14046968	17169100	3.12213	3A	W135_BQDI	TraesCS3A02G028100			transmembrane transport						https://www.uniprot.org/uniprot/A0A077RFF5
Pleiotrpic SNP	Drought2018	SDW, PBW	Block	14046968	17169100	3.12213	3A	W135_BQDI	TraesCS3A02G028200	3	protein dimerization activity							https://www.uniprot.org/uniprot/A0A3B6E9C0
Pleiotrpic SNP	Drought2018	SDW, PBW	Block	14046968	17169100	3.12213	3A	W135_BQDI	TraesCS3A02G028300		oxidoreductase activity							https://www.uniprot.org/uniprot/A0A3B6EA74
Pleiotrpic SNP	Drought2018	SDW, PBW	Block	7435171	8686717	1.25155	3A	W15_APNT	TraesCS3A02G008700		channel activity	transport						https://www.uniprot.org/uniprot/A0A3B6EAI0
Pleiotrpic SNP	Drought2018	SDW, PBW	Block	7435171	8686717	1.25155	3A	W15_APNT	TraesCS3A02G008800		ATP binding protein kinase activity	cell surface receptor signaling pathway						https://www.uniprot.org/uniprot/A0A3B6EC47
Pleiotrpic SNP	Drought2018	SDW, PBW	Block	7435171	8686717	1.25155	3A	W15_APNT	TraesCS3A02G008900		ATP binding protein kinase activity	cell surface receptor signaling pathway						https://www.uniprot.org/uniprot/A0A3B6E9K5
Pleiotrpic SNP	Drought2018	SDW, PBW	Block	7435171	8686717	1.25155	3A	W15_APNT	TraesCS3A02G009000		ATP binding protein kinase activity	cell surface receptor signaling pathway						https://www.uniprot.org/uniprot/A0A3B6E8N2
Pleiotrpic SNP	Drought2018	SDW, PBW	Block	7435171	8686717	1.25155	3A	W15_APNT	TraesCS3A02G009100		ATP binding protein kinase activity	cell surface receptor signaling pathway						https://www.uniprot.org/uniprot/A0A3B6E8S1
Pleiotrpic SNP	Drought2018	SDW, PBW	Block	7435171	8686717	1.25155	3A	W15_APNT	TraesCS3A02G009200	2	ADP binding							https://www.uniprot.org/uniprot/A0A1D5VIY1
Pleiotrpic SNP	Drought2018	SDW, PBW	Block	7435171	8686717	1.25155	3A	W15_APNT	TraesCS3A02G009300		ADP binding							https://www.uniprot.org/uniprot/A0A3B6E9K8
Pleiotrpic SNP	Drought2018	SDW, PBW	Block	7435171	8686717	1.25155	3A	W15_APNT	TraesCS3A02G009400	2		histone modification transcription elongation from RNA polymerase II promoter						https://www.uniprot.org/uniprot/D8LAM3
Pleiotrpic SNP	Drought2018	SDW, PBW	no Block	17764934	17862746	0.097812	3B	W15_ATAS	TraesCS3B02G036100			lipid metabolic process						https://www.uniprot.org/uniprot/A0A077RPG5
Pleiotrpic SNP	Drought2018	SDW, PBW	no Block	17764934	17862746	0.097812	3B	W15_ATAS	TraesCS3B02G036200		serine-type endopeptidase inhibitor activity							https://www.uniprot.org/uniprot/A0A3B6FEI6
Pleiotrpic SNP	Drought2018	SDW, PBW	no Block	17764934	17862746	0.097812	3B	W15_ATAS	TraesCS3B01G036100.1		Patatin	PF01734: Patatin-like phospholipase	IPR002641: Patatin-like phospholipase domain IPR016035: Acyl transferase/acyl hydrolase/lysophospholipase	GO:0006629 BP: lipid metabolic process GO:0008152 BP: metabolic process	PF01734	IPR002641 IPR016035	GO:0006629 GO:0008152
Pleiotrpic SNP	Drought2018	SDW, PBW	no Block	17764934	17862746	0.097812	3B	W15_ATAS	TraesCS3B01G036200.1		Trypsin inhibitor	PF00228: Bowman-Birk serine protease inhibitor family	IPR000877: Proteinase inhibitor I12, Bowman-Birk	GO:0004867 MF: serine-type endopeptidase inhibitor activity GO:0005576 CC: extracellular region	PF00228	IPR000877	GO:0004867 GO:0005576
Pleiotrpic SNP	Drought2018	SDW, PBW	no Block	17764934	17862746	0.097812	3B	W15_ATAS	TraesCS3B01G036300.1		F-box domain containing protein	PF00646: F-box domain	IPR001810: F-box domain	GO:0005515 MF: protein binding	PF00646	IPR001810	GO:0005515
Pleiotrpic SNP	Rainfed2018	PBW, GY	no Block	344941747	360953592	16.0118	4D	W15_AGWI	TraesCS4D02G199200		ATP binding DNA binding DNA topoisomerase type II (double strand cut, ATP-hydrolyzing) activity endodeoxyribonuclease activity, producing 3'-phosphomonoesters magnesium ion binding	DNA catabolic process, endonucleolytic DNA topological change						https://www.uniprot.org/uniprot/A0A3B6JL87
Pleiotrpic SNP	Rainfed2017	SDW, PBW	no Block	423252192	427073876	3.82168	5A	W15_ABZI	TraesCS5A02G210200		ATP binding protein kinase activity							https://www.uniprot.org/uniprot/A0A3B6KII7
Pleiotrpic SNP	Rainfed2017	SDW, PBW	no Block	422084004	423682122	1.59812	5A	W15_AJCI	TraesCS5A02G210100		cysteine-type endopeptidase activity	proteolysis involved in cellular protein catabolic process						https://www.uniprot.org/uniprot/Q0WXG6
Pleiotrpic SNP	Rainfed2018	SDW, PBW	Block	611339955	613014424	1.67447	5A	W15_ARDM	TraesCS5A02G426300			intracellular sterol transport						https://www.uniprot.org/uniprot/A0A3B6KQW4
Pleiotrpic SNP	Rainfed2018	SDW, PBW	Block	611339955	613014424	1.67447	5A	W15_ARDM	TraesCS5A02G426500		ATP binding calcium ion binding protein serine/threonine kinase activity							https://www.uniprot.org/uniprot/B2KTB1
Pleiotrpic SNP	Rainfed2018	SDW, PBW	no Block	525592284	528818863	3.22658	5D	W135_FFPI	TraesCS5D02G494000		ADP binding ATP binding protein kinase activity							https://www.uniprot.org/uniprot/A0A3B6MZN2
Pleiotrpic SNP	Rainfed2018	SDW, PBW	no Block	525592284	528818863	3.22658	5D	W135_FFPI	TraesCS5D01G492300.1		Actin depolymerizing factor	PF00241: Cofilin/tropomyosin-type actin-binding protein	IPR002108: Actin-depolymerising factor homology domain; IPR029006: ADF-H/Gelsolin-like domain	GO:0003779 MF: actin binding;GO:0005622 CC: intracellular	PF00241	IPR002108; IPR029006	GO:0003779; GO:0005622
Pleiotrpic SNP	Rainfed2018	SDW, PBW	no Block	525592284	528818863	3.22658	5D	W135_FFPI	TraesCS5D01G492400.1		Actin-depolymerizing factor	PF00241: Cofilin/tropomyosin-type actin-binding protein	IPR002108: Actin-depolymerising factor homology domain; IPR029006: ADF-H/Gelsolin-like domain	GO:0003779 MF: actin binding;GO:0005622 CC: intracellular	PF00241	IPR002108; IPR029006	GO:0003779; GO:0005622
Pleiotrpic SNP	Rainfed2018	SDW, PBW	no Block	525592284	528818863	3.22658	5D	W135_FFPI	TraesCS5D01G492600.1		Sec14 cytosolic factor	PF00650: CRAL/TRIO domain	IPR001251: CRAL-TRIO lipid binding domain	NA	PF00650	IPR001251	NA
Pleiotrpic SNP	Rainfed2018	SDW, PBW	no Block	525592284	528818863	3.22658	5D	W135_FFPI	TraesCS5D01G492900.2		70 kDa heat shock protein	PF00012: Hsp70 protein	IPR013126: Heat shock protein 70 family; IPR018181: Heat shock protein 70, conserved site; IPR029047: Heat shock protein 70kD, peptide-binding domain; IPR029048: Heat shock protein 70kD, C-terminal domain	NA	PF00012	IPR013126; IPR018181; IPR029047; IPR029048	NA
Pleiotrpic SNP	Rainfed2018	SDW, PBW	no Block	525592284	528818863	3.22658	5D	W135_FFPI	TraesCS5D01G493000.1		Dof zinc finger protein	PF02701: Dof domain, zinc finger	IPR003851: Zinc finger, Dof-type; IPR015943: WD40/YVTN repeat-like-containing domain	GO:0003677 MF: DNA binding;GO:0005515 MF: protein binding;GO:0006355 BP: regulation of transcription, DNA-templated	PF02701	IPR003851; IPR015943	GO:0003677; GO:0005515; GO:0006355
Pleiotrpic SNP	Rainfed2018	SDW, PBW	no Block	525592284	528818863	3.22658	5D	W135_FFPI	TraesCS5D01G493100.1		60S ribosomal protein L36	PF01158: Ribosomal protein L36e	IPR000509: Ribosomal protein L36e	GO:0003735 MF: structural constituent of ribosome;GO:0005622 CC: intracellular;GO:0005840 CC: ribosome;GO:0006412 BP: translation	PF01158	IPR000509	GO:0003735; GO:0005622; GO:0005840; GO:0006412
Pleiotrpic SNP	Rainfed2018	SDW, PBW	no Block	525592284	528818863	3.22658	5D	W135_FFPI	TraesCS5D01G493200.1		Phosphatase 2C family protein	PF00481: Protein phosphatase 2C	IPR001932: PPM-type phosphatase domain	GO:0003824 MF: catalytic activity	PF00481	IPR001932	GO:0003824
Pleiotrpic SNP	Rainfed2018	SDW, PBW	no Block	525592284	528818863	3.22658	5D	W135_FFPI	TraesCS5D01G493400.1		Bifunctional inhibitor/lipid-transfer protein/seed storage 2S albumin superfamily protein	PF14547: Hydrophobic seed protein	IPR006311: Twin-arginine translocation pathway, signal sequence; IPR016140: Bifunctional inhibitor/plant lipid transfer protein/seed storage helical domain; IPR027923: Hydrophobic seed protein	NA	PF14547	IPR006311; IPR016140; IPR027923	NA
Pleiotrpic SNP	Rainfed2018	SDW, PBW	no Block	525592284	528818863	3.22658	5D	W135_FFPI	TraesCS5D01G493500.1		Condensin-2 complex subunit D3	PF12717: non-SMC mitotic condensation complex subunit 1	IPR011989: Armadillo-like helical; IPR016024: Armadillo-type fold; IPR032682: Condensin complex subunit 1, C-terminal	GO:0005488 MF: binding	PF12717	IPR011989; IPR016024; IPR032682	GO:0005488
Pleiotrpic SNP	Rainfed2018	SDW, PBW	no Block	525592284	528818863	3.22658	5D	W135_FFPI	TraesCS5D01G493600.2		Pentatricopeptide repeat-containing protein	PF13041: PPR repeat family; PF01535: PPR repeat; PF14432: DYW family of nucleic acid deaminases	IPR002885: Pentatricopeptide repeat; IPR011990: Tetratricopeptide-like helical domain; IPR032867: DYW domain	GO:0005515 MF: protein binding;GO:0008270 MF: zinc ion binding	PF13041; PF01535; PF14432	IPR002885; IPR011990; IPR032867	GO:0005515; GO:0008270
Pleiotrpic SNP	Rainfed2018	SDW, PBW	no Block	525592284	528818863	3.22658	5D	W135_FFPI	TraesCS5D01G493700.1		Dolichyl-phosphate beta-glucosyltransferase	PF00535: Glycosyl transferase family 2	IPR001173: Glycosyltransferase 2-like; IPR029044: Nucleotide-diphospho-sugar transferases	NA	PF00535	IPR001173; IPR029044	NA
Pleiotrpic SNP	Rainfed2018	SDW, PBW	no Block	525592284	528818863	3.22658	5D	W135_FFPI	TraesCS5D01G493800.1		Protein kinase	PF00069: Protein kinase domain	IPR000719: Protein kinase domain; IPR008271: Serine/threonine-protein kinase, active site; IPR011009: Protein kinase-like domain; IPR017441: Protein kinase, ATP binding site	GO:0004672 MF: protein kinase activity;GO:0005524 MF: ATP binding;GO:0006468 BP: protein phosphorylation	PF00069	IPR000719; IPR008271; IPR011009; IPR017441	GO:0004672; GO:0005524; GO:0006468
Pleiotrpic SNP	Rainfed2018	SDW, PBW	no Block	525592284	528818863	3.22658	5D	W135_FFPI	TraesCS5D01G494000.1		Disease resistance protein	PF00069: Protein kinase domain; PF00931: NB-ARC domain; PF13855: Leucine rich repeat	IPR000719: Protein kinase domain; IPR001611: Leucine-rich repeat; IPR002182: NB-ARC; IPR003591: Leucine-rich repeat, typical subtype; IPR003593: AAA+ ATPase domain; IPR011009: Protein kinase-like domain; IPR011991: Winged helix-turn-helix DNA-binding domain; IPR027417: P-loop containing nucleoside triphosphate hydrolase; IPR032675: Leucine-rich repeat domain, L domain-like	GO:0004672 MF: protein kinase activity;GO:0005515 MF: protein binding;GO:0005524 MF: ATP binding;GO:0006468 BP: protein phosphorylation;GO:0043531 MF: ADP binding	PF00069; PF00931; PF13855	IPR000719; IPR001611; IPR002182; IPR003591; IPR003593; IPR011009; IPR011991; IPR027417; IPR032675	GO:0004672; GO:0005515; GO:0005524; GO:0006468; GO:0043531
Pleiotrpic SNP	Rainfed2018	SDW, PBW	no Block	525592284	528818863	3.22658	5D	W135_FFPI	TraesCS5D01G494300.1		receptor kinase 1	PF00069: Protein kinase domain; PF00931: NB-ARC domain; PF13855: Leucine rich repeat	IPR000719: Protein kinase domain; IPR001611: Leucine-rich repeat; IPR002182: NB-ARC; IPR003591: Leucine-rich repeat, typical subtype; IPR003593: AAA+ ATPase domain; IPR008271: Serine/threonine-protein kinase, active site; IPR011009: Protein kinase-like domain; IPR011991: Winged helix-turn-helix DNA-binding domain; IPR017441: Protein kinase, ATP binding site; IPR027417: P-loop containing nucleosid…	GO:0004672 MF: protein kinase activity;GO:0005515 MF: protein binding;GO:0005524 MF: ATP binding;GO:0006468 BP: protein phosphorylation;GO:0043531 MF: ADP binding	PF00069; PF00931; PF13855	IPR000719; IPR001611; IPR002182; IPR003591; IPR003593; IPR008271; IPR011009; IPR011991; IPR017441; IPR027417; IPR032675	GO:0004672; GO:0005515; GO:0005524; GO:0006468; GO:0043531
Pleiotrpic SNP	Rainfed2018	SDW, PBW	no Block	525592284	528818863	3.22658	5D	W135_FFPI	TraesCS5D01G494400.1		receptor kinase 1	PF00069: Protein kinase domain; PF00931: NB-ARC domain; PF13855: Leucine rich repeat	IPR000719: Protein kinase domain; IPR001611: Leucine-rich repeat; IPR002182: NB-ARC; IPR003591: Leucine-rich repeat, typical subtype; IPR008271: Serine/threonine-protein kinase, active site; IPR011009: Protein kinase-like domain; IPR011991: Winged helix-turn-helix DNA-binding domain; IPR017441: Protein kinase, ATP binding site; IPR027417: P-loop containing nucleoside triphosphate hydrolase; IPR03…	GO:0004672 MF: protein kinase activity;GO:0005515 MF: protein binding;GO:0005524 MF: ATP binding;GO:0006468 BP: protein phosphorylation;GO:0043531 MF: ADP binding	PF00069; PF00931; PF13855	IPR000719; IPR001611; IPR002182; IPR003591; IPR008271; IPR011009; IPR011991; IPR017441; IPR027417; IPR032675	GO:0004672; GO:0005515; GO:0005524; GO:0006468; GO:0043531
Pleiotrpic SNP	Rainfed2018	SDW, PBW	no Block	525592284	528818863	3.22658	5D	W135_FFPI	TraesCS5D01G494500.1		NBS-LRR resistance-like protein	PF00931: NB-ARC domain	IPR002182: NB-ARC; IPR011991: Winged helix-turn-helix DNA-binding domain; IPR027417: P-loop containing nucleoside triphosphate hydrolase; IPR032675: Leucine-rich repeat domain, L domain-like	GO:0043531 MF: ADP binding	PF00931	IPR002182; IPR011991; IPR027417; IPR032675	GO:0043531
Pleiotrpic SNP	Rainfed2018	SDW, PBW	no Block	525592284	528818863	3.22658	5D	W135_FFPI	TraesCS5D01G494600.1		Disease resistance protein (NBS-LRR class) family	PF00931: NB-ARC domain	IPR002182: NB-ARC; IPR011991: Winged helix-turn-helix DNA-binding domain; IPR027417: P-loop containing nucleoside triphosphate hydrolase; IPR032675: Leucine-rich repeat domain, L domain-like	GO:0043531 MF: ADP binding	PF00931	IPR002182; IPR011991; IPR027417; IPR032675	GO:0043531
Pleiotrpic SNP	Rainfed2018	SDW, PBW	no Block	525592284	528818863	3.22658	5D	W135_FFPI	TraesCS5D01G494800.1		Expansin	PF03330: Lytic transglycolase; PF01357: Pollen allergen	IPR002963: Expansin; IPR007112: Expansin/pollen allergen, DPBB domain; IPR007117: Expansin, cellulose-binding-like domain; IPR007118: Expansin/Lol pI; IPR009009: RlpA-like protein, double-psi beta-barrel domain	GO:0005576 CC: extracellular region;GO:0009664 BP: plant-type cell wall organization	PF03330; PF01357	IPR002963; IPR007112; IPR007117; IPR007118; IPR009009	GO:0005576; GO:0009664
Pleiotrpic SNP	Rainfed2018	SDW, PBW	no Block	525592284	528818863	3.22658	5D	W135_FFPI	TraesCS5D01G494900.1		Scarecrow transcription factor family protein	PF03514: GRAS domain family	IPR005202: Transcription factor GRAS	NA	PF03514	IPR005202	NA
Pleiotrpic SNP	Rainfed2018	SDW, PBW	no Block	525592284	528818863	3.22658	5D	W135_FFPI	TraesCS5D01G495000.1		NAD(P)-binding rossmann-fold protein	PF13460: NAD(P)H-binding	IPR016040: NAD(P)-binding domain	NA	PF13460	IPR016040	NA
Pleiotrpic SNP	Rainfed2018	SDW, PBW	no Block	525592284	528818863	3.22658	5D	W135_FFPI	TraesCS5D01G495100.1		Leucine-rich repeat receptor-like protein kinase family protein	PF13855: Leucine rich repeat; PF00560: Leucine Rich Repeat	IPR001611: Leucine-rich repeat; IPR003591: Leucine-rich repeat, typical subtype; IPR032675: Leucine-rich repeat domain, L domain-like	GO:0005515 MF: protein binding	PF13855; PF00560	IPR001611; IPR003591; IPR032675	GO:0005515
Pleiotrpic SNP	Rainfed2018	SDW, PBW	no Block	525592284	528818863	3.22658	5D	W135_FFPI	TraesCS5D01G495300.1		Leucine-rich repeat receptor-like protein kinase family protein	PF08263: Leucine rich repeat N-terminal domain	IPR013210: Leucine-rich repeat-containing N-terminal, plant-type; IPR032675: Leucine-rich repeat domain, L domain-like	NA	PF08263	IPR013210; IPR032675	NA
Pleiotrpic SNP	Rainfed2018	SDW, PBW	no Block	525592284	528818863	3.22658	5D	W135_FFPI	TraesCS5D01G495400.1		Leucine-rich repeat receptor-like protein kinase family protein	PF08263: Leucine rich repeat N-terminal domain; PF13516: Leucine Rich repeat; PF13855: Leucine rich repeat	IPR001611: Leucine-rich repeat; IPR003591: Leucine-rich repeat, typical subtype; IPR013210: Leucine-rich repeat-containing N-terminal, plant-type; IPR032675: Leucine-rich repeat domain, L domain-like	GO:0005515 MF: protein binding	PF08263; PF13516; PF13855	IPR001611; IPR003591; IPR013210; IPR032675	GO:0005515
Pleiotrpic SNP	Rainfed2018	SDW, PBW	no Block	525592284	528818863	3.22658	5D	W135_FFPI	TraesCS5D01G495500.1		Zinc-finger domain of monoamine-oxidase A repressor R1 protein	PF10497: Zinc-finger domain of monoamine-oxidase A repressor R1	IPR018866: Zinc-finger domain of monoamine-oxidase A repressor R1	NA	PF10497	IPR018866	NA
Pleiotrpic SNP	Rainfed2018	SDW, PBW	no Block	525592284	528818863	3.22658	5D	W135_FFPI	TraesCS5D01G495600.1		Ribosomal RNA large subunit methyltransferase E	PF01728: FtsJ-like methyltransferase	IPR002877: Ribosomal RNA methyltransferase FtsJ domain; IPR015507: Ribosomal RNA large subunit methyltransferase E; IPR029063: S-adenosyl-L-methionine-dependent methyltransferase	GO:0001510 BP: RNA methylation;GO:0008168 MF: methyltransferase activity;GO:0032259 BP: methylation	PF01728	IPR002877; IPR015507; IPR029063	GO:0001510; GO:0008168; GO:0032259
Pleiotrpic SNP	Rainfed2018	SDW, PBW	no Block	525592284	528818863	3.22658	5D	W135_FFPI	TraesCS5D01G495700.1		Protein trichome birefringence	PF13839: GDSL/SGNH-like Acyl-Esterase family found in Pmr5 and Cas1p	IPR026057: PC-Esterase	NA	PF13839	IPR026057	NA
Pleiotrpic SNP	Rainfed2018	SDW, PBW	no Block	525592284	528818863	3.22658	5D	W135_FFPI	TraesCS5D01G495800.1		Cellulose synthase-like protein	PF03552: Cellulose synthase	IPR005150: Cellulose synthase; IPR029044: Nucleotide-diphospho-sugar transferases	GO:0016020 CC: membrane;GO:0016760 MF: cellulose synthase (UDP-forming) activity;GO:0030244 BP: cellulose biosynthetic process	PF03552	IPR005150; IPR029044	GO:0016020; GO:0016760; GO:0030244
Pleiotrpic SNP	Rainfed2018	SDW, PBW	no Block	525592284	528818863	3.22658	5D	W135_FFPI	TraesCS5D01G496000.1		Hsp70 nucleotide exchange factor fes1	PF08609: Nucleotide exchange factor Fes1	IPR011989: Armadillo-like helical; IPR013918: Nucleotide exchange factor Fes1; IPR016024: Armadillo-type fold; IPR034085: TOG domain	GO:0005488 MF: binding	PF08609	IPR011989; IPR013918; IPR016024; IPR034085	GO:0005488
Pleiotrpic SNP	Rainfed2018	SDW, PBW	no Block	525592284	528818863	3.22658	5D	W135_FFPI	TraesCS5D01G496100.1		Kinetochore protein NDC80	PF03801: HEC/Ndc80p family	IPR005550: Kinetochore protein Ndc80	NA	PF03801	IPR005550	NA
Pleiotrpic SNP	Rainfed2018	SDW, PBW	no Block	525592284	528818863	3.22658	5D	W135_FFPI	TraesCS5D01G496200.1		B3 domain-containing protein family	PF02362: B3 DNA binding domain	IPR003340: B3 DNA binding domain; IPR015300: DNA-binding pseudobarrel domain	GO:0003677 MF: DNA binding	PF02362	IPR003340; IPR015300	GO:0003677
Pleiotrpic SNP	Rainfed2018	SDW, PBW	no Block	525592284	528818863	3.22658	5D	W135_FFPI	TraesCS5D01G496300.3		B3 domain-containing protein family	PF02362: B3 DNA binding domain	IPR003340: B3 DNA binding domain; IPR015300: DNA-binding pseudobarrel domain	GO:0003677 MF: DNA binding	PF02362	IPR003340; IPR015300	GO:0003677
Pleiotrpic SNP	Rainfed2018	SDW, PBW	no Block	525592284	528818863	3.22658	5D	W135_FFPI	TraesCS5D01G496400.2		Photosystem I reaction center subunit IV	PF02427: Photosystem I reaction centre subunit IV / PsaE	IPR003375: Photosystem I PsaE, reaction centre subunit IV; IPR008990: Electron transport accessory protein-like domain	GO:0009522 CC: photosystem I;GO:0009538 CC: photosystem I reaction center;GO:0015979 BP: photosynthesis	PF02427	IPR003375; IPR008990	GO:0009522; GO:0009538; GO:0015979
Pleiotrpic SNP	Rainfed2018	SDW, PBW	no Block	525592284	528818863	3.22658	5D	W135_FFPI	TraesCS5D01G496500.1		Pentatricopeptide repeat-containing protein	PF01535: PPR repeat; PF13041: PPR repeat family; PF14432: DYW family of nucleic acid deaminases	IPR002885: Pentatricopeptide repeat; IPR011990: Tetratricopeptide-like helical domain; IPR032867: DYW domain	GO:0005515 MF: protein binding;GO:0008270 MF: zinc ion binding	PF01535; PF13041; PF14432	IPR002885; IPR011990; IPR032867	GO:0005515; GO:0008270
Pleiotrpic SNP	Rainfed2018	SDW, PBW	no Block	525592284	528818863	3.22658	5D	W135_FFPI	TraesCS5D01G496600.1		WAT1-related protein	PF00892: EamA-like transporter family	IPR000620: EamA domain	GO:0016020 CC: membrane;GO:0016021 CC: integral component of membrane	PF00892	IPR000620	GO:0016020; GO:0016021
Pleiotrpic SNP	Rainfed2018	SDW, PBW	no Block	525592284	528818863	3.22658	5D	W135_FFPI	TraesCS5D01G496700.1		Mediator of RNA polymerase II transcription subunit 12	PF02598: Putative RNA methyltransferase	IPR003750: Putative RNA methyltransferase; IPR012340: Nucleic acid-binding, OB-fold; IPR029026: tRNA (guanine-N1-)-methyltransferase, N-terminal; IPR029028: Alpha/beta knot methyltransferases	NA	PF02598	IPR003750; IPR012340; IPR029026; IPR029028	NA
Pleiotrpic SNP	Rainfed2017	SDW, PBW	no Block	8895281	8895413	0.000132	7A	W15_ACRA	TraesCS7A02G022400			plant-type cell wall organization						https://www.uniprot.org/uniprot/A0A3B6RAL7
*

## Sheet: Table Sxl7
Genes Catergory	Traits	mrnaid (Genes id)	Blast-Hit-Accession	Human-Readable-Description	Pfam-IDs-(Description)	Interpro-IDs-(Description)	GO-IDs-(Description)-via-Interpro	Pfam-IDs	Interpro-IDs	GO-IDs-via-Interpro
	3A_Fmax_AX-108807069	TraesCS3A01G270300.1	tr|D7TBK8|D7TBK8_VITVI	Peroxiredoxin	PF08534: Redoxin	IPR012336: Thioredoxin-like fold; IPR013740: Redoxin; IPR013766: Thioredoxin domain	GO:0016491 MF: oxidoreductase activity;GO:0045454 BP: cell redox homeostasis	PF08534	IPR012336; IPR013740; IPR013766	GO:0016491; GO:0045454
	3A_Fmax_AX-108807069	TraesCS3A01G270400.2	tr|A0A0K9P4H1|A0A0K9P4H1_ZOSMR	Rop guanine nucleotide exchange factor	PF03759: PRONE (Plant-specific Rop nucleotide exchanger)	IPR005512: PRONE domain	GO:0005089 MF: Rho guanyl-nucleotide exchange factor activity	PF03759	IPR005512	GO:0005089
Kinase, phosphorilation	3A_Fmax_AX-108807069	TraesCS3A01G270500.1	tr|B9T7R3|B9T7R3_RICCO	Receptor protein kinase, putative	PF08263: Leucine rich repeat N-terminal domain; PF13855: Leucine rich repeat; PF07714: Protein tyrosine kinase	IPR000719: Protein kinase domain; IPR001245: Serine-threonine/tyrosine-protein kinase, catalytic domain; IPR001611: Leucine-rich repeat; IPR011009: Protein kinase-like domain; IPR013210: Leucine-rich repeat-containing N-terminal, plant-type; IPR032675: Leucine-rich repeat domain, L domain-like	GO:0004672 MF: protein kinase activity;GO:0005515 MF: protein binding;GO:0005524 MF: ATP binding;GO:0006468 BP: protein phosphorylation	PF08263; PF13855; PF07714	IPR000719; IPR001245; IPR001611; IPR011009; IPR013210; IPR032675	GO:0004672; GO:0005515; GO:0005524; GO:0006468
	3A_Fmax_AX-108807069	TraesCS3A01G270600.1	tr|A0A1E5UWK2|A0A1E5UWK2_9POAL	Pentatricopeptide repeat-containing protein	PF01535: PPR repeat; PF13812: Pentatricopeptide repeat domain	IPR002885: Pentatricopeptide repeat; IPR011990: Tetratricopeptide-like helical domain	GO:0005515 MF: protein binding	PF01535; PF13812	IPR002885; IPR011990	GO:0005515
	3A_Fmax_AX-108807069	TraesCS3A01G270700.1	tr|R4WC97|R4WC97_9POAL	Cytochrome P450	PF00067: Cytochrome P450	IPR001128: Cytochrome P450; IPR002401: Cytochrome P450, E-class, group I; IPR017972: Cytochrome P450, conserved site	GO:0005506 MF: iron ion binding;GO:0016705 MF: oxidoreductase activity, acting on paired donors, with incorporation or reduction of molecular oxygen;GO:0020037 MF: heme binding;GO:0055114 BP: oxidation-reduction process	PF00067	IPR001128; IPR002401; IPR017972	GO:0005506; GO:0016705; GO:0020037; GO:0055114
	3A_Fmax_AX-108807069	TraesCS3A01G270800.1	tr|A0A1D5VC71|A0A1D5VC71_WHEAT	Tubby-like F-box protein	PF01167: Tub family	IPR000007: Tubby, C-terminal; IPR018066: Tubby, C-terminal, conserved site; IPR025659: Tubby C-terminal-like domain	NA	PF01167	IPR000007; IPR018066; IPR025659	NA
	3A_Fmax_AX-108807069	TraesCS3A01G271000.1	tr|A0A0K9PFH6|A0A0K9PFH6_ZOSMR	GPN-loop GTPase	PF03029: Conserved hypothetical ATP binding protein	IPR004130: GPN-loop GTPase; IPR027417: P-loop containing nucleoside triphosphate hydrolase	NA	PF03029	IPR004130; IPR027417	NA
Kinase, phosphorilation	3A_Fmax_AX-108807069	TraesCS3A01G271100.1	tr|B9SRD1|B9SRD1_RICCO	Protein kinase, putative	PF14381: Ethylene-responsive protein kinase Le-CTR1; PF07714: Protein tyrosine kinase	IPR000719: Protein kinase domain; IPR001245: Serine-threonine/tyrosine-protein kinase, catalytic domain; IPR008271: Serine/threonine-protein kinase, active site; IPR011009: Protein kinase-like domain; IPR017441: Protein kinase, ATP binding site	GO:0004672 MF: protein kinase activity;GO:0005524 MF: ATP binding;GO:0006468 BP: protein phosphorylation	PF14381; PF07714	IPR000719; IPR001245; IPR008271; IPR011009; IPR017441	GO:0004672; GO:0005524; GO:0006468
	3A_Fmax_AX-108807069	TraesCS3A01G271400.1	tr|A0A060CXU7|A0A060CXU7_MAIZE	Trihelix transcription factor	PF13837: Myb/SANT-like DNA-binding domain	NA	NA	PF13837	NA	NA
	3A_Fmax_AX-108807069	TraesCS3A01G271500.1	AT1G04790.1	RING/U-box superfamily protein	PF13639: Ring finger domain	IPR001841: Zinc finger, RING-type; IPR013083: Zinc finger, RING/FYVE/PHD-type	GO:0005515 MF: protein binding;GO:0008270 MF: zinc ion binding	PF13639	IPR001841; IPR013083	GO:0005515; GO:0008270
Stress and defense related proteins, Zinz finger	3A_Fmax_AX-108807069	TraesCS3A01G271700.1	tr|Q8L5E8|Q8L5E8_HORVU	Dof zinc finger protein	PF02701: Dof domain, zinc finger	IPR003851: Zinc finger, Dof-type	GO:0003677 MF: DNA binding;GO:0006355 BP: regulation of transcription, DNA-templated	PF02701	IPR003851	GO:0003677; GO:0006355
	3A_Fmax_AX-108807069	TraesCS3A01G271800.1	tr|Q9XHP3|Q9XHP3_CATRO	Ubiquitin-conjugating enzyme E2	PF00179: Ubiquitin-conjugating enzyme	IPR000608: Ubiquitin-conjugating enzyme E2; IPR016135: Ubiquitin-conjugating enzyme/RWD-like; IPR023313: Ubiquitin-conjugating enzyme, active site	NA	PF00179	IPR000608; IPR016135; IPR023313	NA
	3A_Fmax_AX-108807069	TraesCS3A01G271900.1	tr|B9S114|B9S114_RICCO	Katanin p60 ATPase-containing subunit, putative	PF00004: ATPase family associated with various cellular activities (AAA)	IPR003593: AAA+ ATPase domain; IPR003959: ATPase, AAA-type, core; IPR027417: P-loop containing nucleoside triphosphate hydrolase	GO:0005524 MF: ATP binding	PF00004	IPR003593; IPR003959; IPR027417	GO:0005524
	3A_Fmax_AX-108807069	TraesCS3A01G272000.1	tr|B9RVZ9|B9RVZ9_RICCO	Structural constituent of cell wall, putative	PF07223: Protein of unknown function (DUF1421)	IPR010820: Protein of unknown function DUF1421	NA	PF07223	IPR010820	NA
	3A_Fmax_AX-108807069	TraesCS3A01G272100.2	tr|A8HSZ4|A8HSZ4_CHLRE	Poly(A) polymerase	PF01909: Nucleotidyltransferase domain; PF03828: Cid1 family poly A polymerase	IPR002058: PAP/25A-associated; IPR002934: Polymerase, nucleotidyl transferase domain	GO:0016779 MF: nucleotidyltransferase activity	PF01909; PF03828	IPR002058; IPR002934	GO:0016779
	3A_Fmax_AX-108807069	TraesCS3A01G272200.1	tr|B4FAZ7|B4FAZ7_MAIZE	50S ribosomal protein L13	PF00572: Ribosomal protein L13	IPR005822: Ribosomal protein L13; IPR005823: Ribosomal protein L13, bacterial-type; IPR023563: Ribosomal protein L13, conserved site	GO:0003735 MF: structural constituent of ribosome;GO:0005840 CC: ribosome;GO:0006412 BP: translation	PF00572	IPR005822; IPR005823; IPR023563	GO:0003735; GO:0005840; GO:0006412
	3A_Fmax_AX-108807069	TraesCS3A01G272300.2	AT2G02910.2	transmembrane protein (DUF616)	PF04765: Protein of unknown function (DUF616)	IPR006852: Protein of unknown function DUF616	NA	PF04765	IPR006852	NA
Stress and defense related proteins, Zinz finger	3A_Fmax_AX-108807069	TraesCS3A01G272400.1	AT4G09660.1	zinc finger MYM-type-like protein	PF14291: Domain of unknown function (DUF4371)	IPR006580: Zinc finger, TTF-type; IPR025398: Domain of unknown function DUF4371	NA	PF14291	IPR006580; IPR025398	NA
	3A_Fmax_AX-108807069	TraesCS3A01G272500.1	tr|G7ILM1|G7ILM1_MEDTR	MACPF domain protein	PF01823: MAC/Perforin domain	IPR020864: Membrane attack complex component/perforin (MACPF) domain	NA	PF01823	IPR020864	NA
	3A_Fmax_AX-108807069	TraesCS3A01G272600.1	tr|A0A0B2PGW5|A0A0B2PGW5_GLYSO	Nitrate transporter 1.2	PF00854: POT family	IPR000109: Proton-dependent oligopeptide transporter family; IPR020846: Major facilitator superfamily domain	GO:0005215 MF: transporter activity;GO:0006810 BP: transport;GO:0016020 CC: membrane	PF00854	IPR000109; IPR020846	GO:0005215; GO:0006810; GO:0016020
	3A_Fmax_AX-108807069	TraesCS3A01G272700.1	tr|A0A1E5V917|A0A1E5V917_9POAL	Oil body-associated protein 2A	PF06884: Protein of unknown function (DUF1264)	IPR010686: Oil body-associated protein-like	NA	PF06884	IPR010686	NA
	3A_Fmax_AX-108807069	TraesCS3A01G272800.2	tr|W0TUG3|W0TUG3_ACAMN	Pleiotropic drug resistance ABC transporter	PF14510: ABC-transporter extracellular N-terminal; PF00005: ABC transporter; PF01061: ABC-2 type transporter; PF08370: Plant PDR ABC transporter associated	IPR003439: ABC transporter-like; IPR003593: AAA+ ATPase domain; IPR013525: ABC-2 type transporter; IPR013581: Plant PDR ABC transporter associated; IPR027417: P-loop containing nucleoside triphosphate hydrolase; IPR029481: ABC-transporter extracellular N-terminal domain	GO:0005524 MF: ATP binding;GO:0016020 CC: membrane;GO:0016887 MF: ATPase activity	PF14510; PF00005; PF01061; PF08370	IPR003439; IPR003593; IPR013525; IPR013581; IPR027417; IPR029481	GO:0005524; GO:0016020; GO:0016887
Kinase, phosphorilation	3A_Fmax_AX-108807069	TraesCS3A01G272900.1	tr|Q1EP67|Q1EP67_MUSBA	Protein kinase, putative	PF12796: Ankyrin repeats (3 copies); PF07714: Protein tyrosine kinase	IPR000719: Protein kinase domain; IPR001245: Serine-threonine/tyrosine-protein kinase, catalytic domain; IPR002110: Ankyrin repeat; IPR011009: Protein kinase-like domain; IPR020683: Ankyrin repeat-containing domain	GO:0004672 MF: protein kinase activity;GO:0005515 MF: protein binding;GO:0005524 MF: ATP binding;GO:0006468 BP: protein phosphorylation	PF12796; PF07714	IPR000719; IPR001245; IPR002110; IPR011009; IPR020683	GO:0004672; GO:0005515; GO:0005524; GO:0006468
	3A_Fmax_AX-108807069	TraesCS3A01G273000.1	tr|A0A1E5VPX7|A0A1E5VPX7_9POAL	GDSL esterase/lipase	PF00657: GDSL-like Lipase/Acylhydrolase	IPR001087: GDSL lipase/esterase; IPR013830: SGNH hydrolase-type esterase domain	GO:0016788 MF: hydrolase activity, acting on ester bonds	PF00657	IPR001087; IPR013830	GO:0016788
	3A_Fmax_AX-108807069	TraesCS3A01G273200.1	tr|A0A072VAV5|A0A072VAV5_MEDTR	Early nodulin-like protein	PF02298: Plastocyanin-like domain	IPR003245: Phytocyanin domain; IPR008972: Cupredoxin	GO:0009055 MF: electron carrier activity	PF02298	IPR003245; IPR008972	GO:0009055
	3A_Fmax_AX-108807069	TraesCS3A01G273300.1	tr|W9R947|W9R947_9ROSA	Homeobox protein	PF00628: PHD-finger; PF00046: Homeobox domain	IPR001356: Homeobox domain; IPR001965: Zinc finger, PHD-type; IPR009057: Homeobox domain-like; IPR011011: Zinc finger, FYVE/PHD-type; IPR013083: Zinc finger, RING/FYVE/PHD-type; IPR019786: Zinc finger, PHD-type, conserved site; IPR019787: Zinc finger, PHD-finger	GO:0003677 MF: DNA binding;GO:0005515 MF: protein binding;GO:0008270 MF: zinc ion binding	PF00628; PF00046	IPR001356; IPR001965; IPR009057; IPR011011; IPR013083; IPR019786; IPR019787	GO:0003677; GO:0005515; GO:0008270
	3A_Fmax_AX-108807069	TraesCS3A01G273500.1	tr|Q5JNJ6|Q5JNJ6_ORYSJ	Dynamin-like	PF00350: Dynamin family	IPR001401: Dynamin, GTPase domain; IPR022812: Dynamin superfamily; IPR027417: P-loop containing nucleoside triphosphate hydrolase; IPR030381: Dynamin-type guanine nucleotide-binding (G) domain	GO:0003924 MF: GTPase activity;GO:0005525 MF: GTP binding	PF00350	IPR001401; IPR022812; IPR027417; IPR030381	GO:0003924; GO:0005525
	3A_Fmax_AX-108807069	TraesCS3A01G273600.1	tr|A0A061F8J1|A0A061F8J1_THECC	VQ motif-containing protein	PF05678: VQ motif	IPR008889: VQ	NA	PF05678	IPR008889	NA
	3A_Fmax_AX-108807069	TraesCS3A01G273700.1	tr|A0A061F6L8|A0A061F6L8_THECC	RNA-binding S4 domain-containing protein	PF01479: S4 domain	IPR002942: RNA-binding S4 domain; IPR017506: Photosystem II S4	GO:0003723 MF: RNA binding	PF01479	IPR002942; IPR017506	GO:0003723
	3A_Fmax_AX-108807069	TraesCS3A01G273800.1	tr|B9SK37|B9SK37_RICCO	Pentatricopeptide repeat-containing protein, putative	PF13041: PPR repeat family; PF01535: PPR repeat	IPR002885: Pentatricopeptide repeat	NA	PF13041; PF01535	IPR002885	NA
	3A_Fmax_AX-108807069	TraesCS3A01G273900.1	tr|B6U6Z4|B6U6Z4_MAIZE	Dihydroorotase	PF01979: Amidohydrolase family	IPR002195: Dihydroorotase, conserved site; IPR004721: Dihydroorotase homodimeric type; IPR006680: Amidohydrolase-related; IPR032466: Metal-dependent hydrolase	GO:0004151 MF: dihydroorotase activity;GO:0016787 MF: hydrolase activity;GO:0016812 MF: hydrolase activity, acting on carbon-nitrogen (but not peptide) bonds, in cyclic amides;GO:0019856 BP: pyrimidine nucleobase biosynthetic process	PF01979	IPR002195; IPR004721; IPR006680; IPR032466	GO:0004151; GO:0016787; GO:0016812; GO:0019856
Kinase, phosphorilation	3A_Fmax_AX-108807069	TraesCS3A01G274000.1	tr|B6SVR9|B6SVR9_MAIZE	Protein kinase	PF07714: Protein tyrosine kinase	IPR000719: Protein kinase domain; IPR001245: Serine-threonine/tyrosine-protein kinase, catalytic domain; IPR008271: Serine/threonine-protein kinase, active site; IPR011009: Protein kinase-like domain	GO:0004672 MF: protein kinase activity;GO:0005524 MF: ATP binding;GO:0006468 BP: protein phosphorylation	PF07714	IPR000719; IPR001245; IPR008271; IPR011009	GO:0004672; GO:0005524; GO:0006468
	3A_Fmax_AX-108807069	TraesCS3A01G274100.1	tr|G7IPT8|G7IPT8_MEDTR	DUF506 family protein	PF04720: PDDEXK-like family of unknown function	IPR006502: Protein of unknown function PDDEXK-like	NA	PF04720	IPR006502	NA
	3A_Fmax_AX-108807069	TraesCS3A01G274200.1	tr|G7KF03|G7KF03_MEDTR	Mannan endo-1,4-beta-mannosidase-like protein	PF00150: Cellulase (glycosyl hydrolase family 5)	IPR001547: Glycoside hydrolase, family 5; IPR017853: Glycoside hydrolase superfamily; IPR018087: Glycoside hydrolase, family 5, conserved site	GO:0004553 MF: hydrolase activity, hydrolyzing O-glycosyl compounds;GO:0005975 BP: carbohydrate metabolic process	PF00150	IPR001547; IPR017853; IPR018087	GO:0004553; GO:0005975
	3A_Fmax_AX-108807069	TraesCS3A01G274300.1	tr|C4PJN4|C4PJN4_MAIZE	Carotenoid cleavage dioxygenase	PF03055: Retinal pigment epithelial membrane protein	IPR004294: Carotenoid oxygenase	GO:0016702 MF: oxidoreductase activity, acting on single donors with incorporation of molecular oxygen, incorporation of two atoms of oxygen;GO:0055114 BP: oxidation-reduction process	PF03055	IPR004294	GO:0016702; GO:0055114
Stress and defense related proteins, Chaperone protein	3A_Fmax_AX-108807069	TraesCS3A01G274400.1	tr|B9RLP7|B9RLP7_RICCO	Chaperone clpb, putative	PF02861: Clp amino terminal domain, pathogenicity island component; PF00004: ATPase family associated with various cellular activities (AAA); PF07724: AAA domain (Cdc48 subfamily); PF10431: C-terminal, D2-small domain, of ClpB protein	IPR001270: ClpA/B family; IPR003593: AAA+ ATPase domain; IPR003959: ATPase, AAA-type, core; IPR004176: Clp, N-terminal; IPR018368: ClpA/B, conserved site 1; IPR019489: Clp ATPase, C-terminal; IPR027417: P-loop containing nucleoside triphosphate hydrolase; IPR028299: ClpA/B, conserved site 2	GO:0005524 MF: ATP binding;GO:0019538 BP: protein metabolic process	PF02861; PF00004; PF07724; PF10431	IPR001270; IPR003593; IPR003959; IPR004176; IPR018368; IPR019489; IPR027417; IPR028299	GO:0005524; GO:0019538
	3A_Fmax_AX-108807069	TraesCS3A01G274600.1	tr|M7ZD53|M7ZD53_TRIUA	Dolichyl-diphosphooligosaccharide--protein glycosyltransferase subunit STT3A	PF02516: Oligosaccharyl transferase STT3 subunit	IPR003674: Oligosaccharyl transferase, STT3 subunit	GO:0004576 MF: oligosaccharyl transferase activity;GO:0006486 BP: protein glycosylation;GO:0016020 CC: membrane	PF02516	IPR003674	GO:0004576; GO:0006486; GO:0016020
	3A_Fmax_AX-108807069	TraesCS3A01G274700.1	tr|A0A1E5W352|A0A1E5W352_9POAL	Nuclear pore complex protein NUP85	PF07575: Nup85 Nucleoporin	IPR011502: Nucleoporin Nup85-like	NA	PF07575	IPR011502	NA
	3A_Fmax_AX-108807069	TraesCS3A01G274800.1	tr|A0A1D5RUD7|A0A1D5RUD7_WHEAT	Nuclear pore complex protein NUP35	PF05172: Nup53/35/40-type RNA recognition motif	IPR000504: RNA recognition motif domain; IPR007846: RNA-recognition motif (RRM) Nup35-type domain	GO:0003676 MF: nucleic acid binding	PF05172	IPR000504; IPR007846	GO:0003676
	3A_Fmax_AX-108807069	TraesCS3A01G274900.1	tr|A0A1D5VA00|A0A1D5VA00_WHEAT	GATA transcription factor	PF00320: GATA zinc finger	IPR000679: Zinc finger, GATA-type; IPR013088: Zinc finger, NHR/GATA-type; IPR016679: Transcription factor, GATA, plant	GO:0003677 MF: DNA binding;GO:0003700 MF: transcription factor activity, sequence-specific DNA binding;GO:0005634 CC: nucleus;GO:0006355 BP: regulation of transcription, DNA-templated;GO:0008270 MF: zinc ion binding;GO:0043565 MF: sequence-specific DNA binding;GO:0045893 BP: positive regulation of transcription, DNA-templated	PF00320	IPR000679; IPR013088; IPR016679	GO:0003677; GO:0003700; GO:0005634; GO:0006355; GO:0008270; GO:0043565; GO:0045893
	3A_Fmax_AX-108807069	TraesCS3A01G275000.1	tr|A0A0B2Q5Z5|A0A0B2Q5Z5_GLYSO	Golgin candidate 1	PF09787: Golgin subfamily A member 5	IPR019177: Golgin subfamily A member 5	GO:0007030 BP: Golgi organization	PF09787	IPR019177	GO:0007030
Kinase, phosphorilation	3A_Fmax_AX-108807069	TraesCS3A01G275100.1	tr|B9HE22|B9HE22_POPTR	Kinase family protein	PF00069: Protein kinase domain	IPR000719: Protein kinase domain; IPR008271: Serine/threonine-protein kinase, active site; IPR011009: Protein kinase-like domain; IPR017441: Protein kinase, ATP binding site	GO:0004672 MF: protein kinase activity;GO:0005524 MF: ATP binding;GO:0006468 BP: protein phosphorylation	PF00069	IPR000719; IPR008271; IPR011009; IPR017441	GO:0004672; GO:0005524; GO:0006468
	3A_Fmax_AX-108807069	TraesCS3A01G275300.1	tr|K4C886|K4C886_SOLLC	Kinesin-like protein	PF00307: Calponin homology (CH) domain; PF00225: Kinesin motor domain	IPR001715: Calponin homology domain; IPR001752: Kinesin motor domain; IPR027417: P-loop containing nucleoside triphosphate hydrolase	GO:0003777 MF: microtubule motor activity;GO:0005515 MF: protein binding;GO:0005524 MF: ATP binding;GO:0007018 BP: microtubule-based movement;GO:0008017 MF: microtubule binding	PF00307; PF00225	IPR001715; IPR001752; IPR027417	GO:0003777; GO:0005515; GO:0005524; GO:0007018; GO:0008017
	3A_Fmax_AX-108807069	TraesCS3A01G275400.2	tr|I4IY29|I4IY29_POPCA	Histidine phosphotransfer protein	PF01627: Hpt domain	IPR008207: Signal transduction histidine kinase, phosphotransfer (Hpt) domain	GO:0000160 BP: phosphorelay signal transduction system;GO:0004871 MF: signal transducer activity	PF01627	IPR008207	GO:0000160; GO:0004871
	3A_Fmax_AX-108807069	TraesCS3A01G275500.1	sp|A6LD45|LON_PARD8	Lon protease	PF02190: ATP-dependent protease La (LON) substrate-binding domain	IPR003111: Lon, substrate-binding domain; IPR015947: PUA-like domain; IPR034750: CULT domain	NA	PF02190	IPR003111; IPR015947; IPR034750	NA
	3A_Fmax_AX-108807069	TraesCS3A01G275600.2	tr|M7ZWF9|M7ZWF9_TRIUA	Malic enzyme	PF00390: Malic enzyme, N-terminal domain; PF03949: Malic enzyme, NAD binding domain	IPR001891: Malic oxidoreductase; IPR012301: Malic enzyme, N-terminal domain; IPR012302: Malic enzyme, NAD-binding; IPR015884: Malic enzyme, conserved site; IPR016040: NAD(P)-binding domain	GO:0004470 MF: malic enzyme activity;GO:0004471 MF: malate dehydrogenase (decarboxylating) (NAD+) activity;GO:0006108 BP: malate metabolic process;GO:0051287 MF: NAD binding;GO:0055114 BP: oxidation-reduction process	PF00390; PF03949	IPR001891; IPR012301; IPR012302; IPR015884; IPR016040	GO:0004470; GO:0004471; GO:0006108; GO:0051287; GO:0055114
	3A_Fmax_AX-108807069	TraesCS3A01G275700.2	tr|A0A0K9NU62|A0A0K9NU62_ZOSMR	Tryptophan--tRNA ligase	PF00579: tRNA synthetases class I (W and Y)	IPR001412: Aminoacyl-tRNA synthetase, class I, conserved site; IPR002305: Aminoacyl-tRNA synthetase, class Ic; IPR002306: Tryptophan-tRNA ligase; IPR014729: Rossmann-like alpha/beta/alpha sandwich fold; IPR024109: Tryptophan-tRNA ligase, bacterial-type	GO:0000166 MF: nucleotide binding;GO:0004812 MF: aminoacyl-tRNA ligase activity;GO:0004830 MF: tryptophan-tRNA ligase activity;GO:0005524 MF: ATP binding;GO:0005737 CC: cytoplasm;GO:0006418 BP: tRNA aminoacylation for protein translation;GO:0006436 BP: tryptophanyl-tRNA aminoacylation	PF00579	IPR001412; IPR002305; IPR002306; IPR014729; IPR024109	GO:0000166; GO:0004812; GO:0004830; GO:0005524; GO:0005737; GO:0006418; GO:0006436
	3A_Fmax_AX-108807069	TraesCS3A01G275800.1	tr|B6SWE3|B6SWE3_MAIZE	Glutamate carboxypeptidase 2	PF02225: PA domain; PF04389: Peptidase family M28; PF04253: Transferrin receptor-like dimerisation domain	IPR003137: PA domain; IPR007365: Transferrin receptor-like, dimerisation domain; IPR007484: Peptidase M28	NA	PF02225; PF04389; PF04253	IPR003137; IPR007365; IPR007484	NA
	3A_Fmax_AX-108807069	TraesCS3A01G275900.1	tr|A0A0K9PR93|A0A0K9PR93_ZOSMR	IQ domain-containing protein	PF00612: IQ calmodulin-binding motif; PF13178: Protein of unknown function (DUF4005)	IPR000048: IQ motif, EF-hand binding site; IPR025064: Domain of unknown function DUF4005; IPR027417: P-loop containing nucleoside triphosphate hydrolase	GO:0005515 MF: protein binding	PF00612; PF13178	IPR000048; IPR025064; IPR027417	GO:0005515
	3A_Fmax_AX-108807069	TraesCS3A01G276000.1	tr|A0A1D1XXK0|A0A1D1XXK0_9ARAE	SOSS complex subunit C	PF15925: SOSS complex subunit C	IPR031821: SOSS complex subunit C	GO:0005634 CC: nucleus;GO:0006281 BP: DNA repair;GO:0006974 BP: cellular response to DNA damage stimulus;GO:0070876 CC: SOSS complex	PF15925	IPR031821	GO:0005634; GO:0006281; GO:0006974; GO:0070876
	3A_Fmax_AX-108807069	TraesCS3A01G276100.1	tr|A0A1D5VEI9|A0A1D5VEI9_WHEAT	Phosphotransferase	PF00349: Hexokinase; PF03727: Hexokinase	IPR001312: Hexokinase; IPR019807: Hexokinase, binding site; IPR022672: Hexokinase, N-terminal; IPR022673: Hexokinase, C-terminal	GO:0001678 BP: cellular glucose homeostasis;GO:0004396 MF: hexokinase activity;GO:0005524 MF: ATP binding;GO:0005536 MF: glucose binding;GO:0005975 BP: carbohydrate metabolic process;GO:0006096 BP: glycolytic process;GO:0016773 MF: phosphotransferase activity, alcohol group as acceptor;GO:0046835 BP: carbohydrate phosphorylation	PF00349; PF03727	IPR001312; IPR019807; IPR022672; IPR022673	GO:0001678; GO:0004396; GO:0005524; GO:0005536; GO:0005975; GO:0006096; GO:0016773; GO:0046835
Kinase, phosphorilation	3A_Fmax_AX-108807069	TraesCS3A01G276200.2	tr|A0A0K9PZN1|A0A0K9PZN1_ZOSMR	Receptor-like protein kinase	PF08263: Leucine rich repeat N-terminal domain; PF13855: Leucine rich repeat; PF07714: Protein tyrosine kinase	IPR000719: Protein kinase domain; IPR001245: Serine-threonine/tyrosine-protein kinase, catalytic domain; IPR001611: Leucine-rich repeat; IPR003591: Leucine-rich repeat, typical subtype; IPR008271: Serine/threonine-protein kinase, active site; IPR011009: Protein kinase-like domain; IPR013210: Leucine-rich repeat-containing N-terminal, plant-type; IPR017441: Protein kinase, ATP binding site; IPR032…	GO:0004672 MF: protein kinase activity;GO:0005515 MF: protein binding;GO:0005524 MF: ATP binding;GO:0006468 BP: protein phosphorylation	PF08263; PF13855; PF07714	IPR000719; IPR001245; IPR001611; IPR003591; IPR008271; IPR011009; IPR013210; IPR017441; IPR032675	GO:0004672; GO:0005515; GO:0005524; GO:0006468
Photoysnthesis	3A_Fmax_AX-108807069	TraesCS3A01G276300.1	tr|A0A061GU76|A0A061GU76_THECC	6-phosphogluconate dehydrogenase family protein	PF03446: NAD binding domain of 6-phosphogluconate dehydrogenase; PF14833: NAD-binding of NADP-dependent 3-hydroxyisobutyrate dehydrogenase	IPR006115: 6-phosphogluconate dehydrogenase, NADP-binding; IPR008927: 6-phosphogluconate dehydrogenase C-terminal domain-like; IPR013328: 6-phosphogluconate dehydrogenase, domain 2; IPR015815: 3-hydroxyisobutyrate dehydrogenase-related; IPR016040: NAD(P)-binding domain; IPR029154: 3-hydroxyisobutyrate dehydrogenase, NAD-binding domain	GO:0004616 MF: phosphogluconate dehydrogenase (decarboxylating) activity;GO:0016491 MF: oxidoreductase activity;GO:0051287 MF: NAD binding;GO:0055114 BP: oxidation-reduction process	PF03446; PF14833	IPR006115; IPR008927; IPR013328; IPR015815; IPR016040; IPR029154	GO:0004616; GO:0016491; GO:0051287; GO:0055114
	3A_Fmax_AX-108807069	TraesCS3A01G276400.2	tr|A0A0D2M363|A0A0D2M363_9CHLO	rRNA methyltransferase	PF08032: RNA 2'-O ribose methyltransferase substrate binding; PF00588: SpoU rRNA Methylase family	IPR001537: tRNA/rRNA methyltransferase, SpoU type; IPR004441: RNA methyltransferase TrmH family; IPR013123: RNA 2-O ribose methyltransferase, substrate binding; IPR029026: tRNA (guanine-N1-)-methyltransferase, N-terminal; IPR029028: Alpha/beta knot methyltransferases; IPR029064: 50S ribosomal protein L30e-like	GO:0003723 MF: RNA binding;GO:0006396 BP: RNA processing;GO:0008168 MF: methyltransferase activity;GO:0008173 MF: RNA methyltransferase activity	PF08032; PF00588	IPR001537; IPR004441; IPR013123; IPR029026; IPR029028; IPR029064	GO:0003723; GO:0006396; GO:0008168; GO:0008173
	3A_Fmax_AX-108807069	TraesCS3A01G276500.1	tr|W5CHN9|W5CHN9_WHEAT	Auxin-responsive protein	PF02309: AUX/IAA family	IPR000270: PB1 domain; IPR033389: AUX/IAA domain	GO:0005515 MF: protein binding	PF02309	IPR000270; IPR033389	GO:0005515
Kinase, phosphorilation	3A_Fmax_AX-108807069	TraesCS3A01G276600.2	tr|B9SH40|B9SH40_RICCO	Receptor protein kinase, putative	PF07714: Protein tyrosine kinase	IPR000719: Protein kinase domain; IPR001245: Serine-threonine/tyrosine-protein kinase, catalytic domain; IPR008271: Serine/threonine-protein kinase, active site; IPR011009: Protein kinase-like domain; IPR017441: Protein kinase, ATP binding site; IPR018392: LysM domain	GO:0004672 MF: protein kinase activity;GO:0005524 MF: ATP binding;GO:0006468 BP: protein phosphorylation	PF07714	IPR000719; IPR001245; IPR008271; IPR011009; IPR017441; IPR018392	GO:0004672; GO:0005524; GO:0006468
	3A_Fmax_AX-108807069	TraesCS3A01G276700.1	tr|B6SP44|B6SP44_MAIZE	Glutamate carboxypeptidase 2	PF02225: PA domain; PF04389: Peptidase family M28; PF04253: Transferrin receptor-like dimerisation domain	IPR003137: PA domain; IPR007365: Transferrin receptor-like, dimerisation domain; IPR007484: Peptidase M28	NA	PF02225; PF04389; PF04253	IPR003137; IPR007365; IPR007484	NA
	3A_Fmax_AX-108807069	TraesCS3A01G276800.2	tr|B6SP44|B6SP44_MAIZE	Glutamate carboxypeptidase 2	PF02225: PA domain; PF04389: Peptidase family M28; PF04253: Transferrin receptor-like dimerisation domain	IPR003137: PA domain; IPR007365: Transferrin receptor-like, dimerisation domain; IPR007484: Peptidase M28	NA	PF02225; PF04389; PF04253	IPR003137; IPR007365; IPR007484	NA
	3A_Fmax_AX-108807069	TraesCS3A01G276900.1	AT4G29310.1	DUF1005 family protein (DUF1005)	PF06219: Protein of unknown function (DUF1005)	IPR010410: Protein of unknown function DUF1005	NA	PF06219	IPR010410	NA
	3A_Fmax_AX-108807069	TraesCS3A01G277000.1	tr|A0A1D5VD15|A0A1D5VD15_WHEAT	Profilin	PF00235: Profilin	IPR005455: Profilin; IPR027310: Profilin conserved site	GO:0003779 MF: actin binding	PF00235	IPR005455; IPR027310	GO:0003779
	3A_Fmax_AX-108807069	TraesCS3A01G277100.2	tr|B9RKF7|B9RKF7_RICCO	Glucan endo-1,3-beta-glucosidase, putative	PF00332: Glycosyl hydrolases family 17; PF07983: X8 domain	IPR000490: Glycoside hydrolase family 17; IPR012946: X8 domain; IPR017853: Glycoside hydrolase superfamily	GO:0004553 MF: hydrolase activity, hydrolyzing O-glycosyl compounds;GO:0005975 BP: carbohydrate metabolic process	PF00332; PF07983	IPR000490; IPR012946; IPR017853	GO:0004553; GO:0005975
	3A_Fmax_AX-108807069	TraesCS3A01G277400.1	tr|A0A199W647|A0A199W647_ANACO	Endoribonuclease YbeY	PF02130: Uncharacterized protein family UPF0054; PF08282: haloacid dehalogenase-like hydrolase	IPR000150: Cof family; IPR002036: Endoribonuclease YbeY; IPR006379: HAD-superfamily hydrolase, subfamily IIB; IPR023091: Metalloprotease catalytic domain, predicted; IPR023214: HAD-like domain	GO:0004222 MF: metalloendopeptidase activity;GO:0006364 BP: rRNA processing;GO:0016787 MF: hydrolase activity	PF02130; PF08282	IPR000150; IPR002036; IPR006379; IPR023091; IPR023214	GO:0004222; GO:0006364; GO:0016787
	3A_Fmax_AX-108807069	TraesCS3A01G277500.1	tr|Q1EP41|Q1EP41_MUSBA	Dual specificity protein phosphatase family protein	PF00782: Dual specificity phosphatase, catalytic domain	IPR000340: Dual specificity phosphatase, catalytic domain; IPR000387: Tyrosine specific protein phosphatases domain; IPR016130: Protein-tyrosine phosphatase, active site; IPR020422: Dual specificity protein phosphatase domain; IPR029021: Protein-tyrosine phosphatase-like	GO:0004725 MF: protein tyrosine phosphatase activity;GO:0006470 BP: protein dephosphorylation;GO:0008138 MF: protein tyrosine/serine/threonine phosphatase activity;GO:0016311 BP: dephosphorylation;GO:0016791 MF: phosphatase activity	PF00782	IPR000340; IPR000387; IPR016130; IPR020422; IPR029021	GO:0004725; GO:0006470; GO:0008138; GO:0016311; GO:0016791
	3A_Fmax_AX-108807069	TraesCS3A01G277600.1	tr|M7Z8L9|M7Z8L9_TRIUA	Mitochondrial-processing peptidase subunit alpha	PF00675: Insulinase (Peptidase family M16); PF05193: Peptidase M16 inactive domain	IPR001431: Peptidase M16, zinc-binding site; IPR007863: Peptidase M16, C-terminal; IPR011249: Metalloenzyme, LuxS/M16 peptidase-like; IPR011765: Peptidase M16, N-terminal	GO:0003824 MF: catalytic activity;GO:0004222 MF: metalloendopeptidase activity;GO:0006508 BP: proteolysis;GO:0046872 MF: metal ion binding	PF00675; PF05193	IPR001431; IPR007863; IPR011249; IPR011765	GO:0003824; GO:0004222; GO:0006508; GO:0046872
Kinase, phosphorilation	3A_Fmax_AX-108807069	TraesCS3A01G277700.1	tr|M7YML2|M7YML2_TRIUA	ATP-dependent 6-phosphofructokinase	PF00365: Phosphofructokinase	IPR000023: Phosphofructokinase domain; IPR012004: Pyrophosphate-dependent phosphofructokinase TP0108-type; IPR022953: ATP-dependent 6-phosphofructokinase	GO:0003872 MF: 6-phosphofructokinase activity;GO:0005524 MF: ATP binding;GO:0006002 BP: fructose 6-phosphate metabolic process;GO:0006096 BP: glycolytic process	PF00365	IPR000023; IPR012004; IPR022953	GO:0003872; GO:0005524; GO:0006002; GO:0006096
	3A_Fmax_AX-108807069	TraesCS3A01G277800.1	tr|A0A1E5WCL0|A0A1E5WCL0_9POAL	Clathrin interactor EPSIN 1	PF01417: ENTH domain	IPR008942: ENTH/VHS; IPR013809: ENTH domain	NA	PF01417	IPR008942; IPR013809	NA
	3A_Fmax_AX-108807069	TraesCS3A01G277900.1	tr|A0A151SGZ7|A0A151SGZ7_CAJCA	Serine/threonine protein phosphatase 7 long form isogeny	PF10536: Plant mobile domain	IPR019557: Aminotransferase-like, plant mobile domain	NA	PF10536	IPR019557	NA
	3A_Fmax_AX-108807069	TraesCS3A01G278000.1	tr|B6TFA9|B6TFA9_MAIZE	8-amino-7-oxononanoate synthase	PF00155: Aminotransferase class I and II	IPR004839: Aminotransferase, class I/classII; IPR015421: Pyridoxal phosphate-dependent transferase, major region, subdomain 1; IPR015422: Pyridoxal phosphate-dependent transferase, subdomain 2; IPR015424: Pyridoxal phosphate-dependent transferase	GO:0003824 MF: catalytic activity;GO:0009058 BP: biosynthetic process;GO:0030170 MF: pyridoxal phosphate binding	PF00155	IPR004839; IPR015421; IPR015422; IPR015424	GO:0003824; GO:0009058; GO:0030170
Kinase, phosphorilation	3A_Fmax_AX-108807069	TraesCS3A01G278100.1	tr|A0A072U7M3|A0A072U7M3_MEDTR	Receptor-like kinase	PF07714: Protein tyrosine kinase	IPR000719: Protein kinase domain; IPR001245: Serine-threonine/tyrosine-protein kinase, catalytic domain; IPR008271: Serine/threonine-protein kinase, active site; IPR011009: Protein kinase-like domain; IPR017441: Protein kinase, ATP binding site	GO:0004672 MF: protein kinase activity;GO:0005524 MF: ATP binding;GO:0006468 BP: protein phosphorylation	PF07714	IPR000719; IPR001245; IPR008271; IPR011009; IPR017441	GO:0004672; GO:0005524; GO:0006468
	3A_Fmax_AX-108807069	TraesCS3A01G278200.1	tr|M8A0W0|M8A0W0_TRIUA	Ubiquitin-like-specific protease 1D	PF02902: Ulp1 protease family, C-terminal catalytic domain	IPR003653: Ulp1 protease family, C-terminal catalytic domain	GO:0006508 BP: proteolysis;GO:0008234 MF: cysteine-type peptidase activity	PF02902	IPR003653	GO:0006508; GO:0008234
	3A_Fmax_AX-108807069	TraesCS3A01G278400.1	tr|A0A199W0D8|A0A199W0D8_ANACO	Pentatricopeptide repeat-containing protein	PF01535: PPR repeat; PF14432: DYW family of nucleic acid deaminases	IPR002885: Pentatricopeptide repeat; IPR011990: Tetratricopeptide-like helical domain; IPR032867: DYW domain	GO:0005515 MF: protein binding;GO:0008270 MF: zinc ion binding	PF01535; PF14432	IPR002885; IPR011990; IPR032867	GO:0005515; GO:0008270
	3A_Fmax_AX-108807069	TraesCS3A01G278500.1	tr|O04679|O04679_SOLLC	Farnesyl-protein transferase beta subunit	PF00432: Prenyltransferase and squalene oxidase repeat	IPR001330: PFTB repeat; IPR008930: Terpenoid cyclases/protein prenyltransferase alpha-alpha toroid	GO:0003824 MF: catalytic activity	PF00432	IPR001330; IPR008930	GO:0003824
	3A_Fmax_AX-108807069	TraesCS3A01G278600.1	tr|A0A199VKE8|A0A199VKE8_ANACO	Werner Syndrome-like exonuclease	PF01612: 3'-5' exonuclease	IPR002562: 3'-5' exonuclease domain; IPR012337: Ribonuclease H-like domain	GO:0003676 MF: nucleic acid binding;GO:0006139 BP: nucleobase-containing compound metabolic process;GO:0008408 MF: 3'-5' exonuclease activity	PF01612	IPR002562; IPR012337	GO:0003676; GO:0006139; GO:0008408
	3A_Fmax_AX-108807069	TraesCS3A01G278700.3	tr|A0A1D5SN91|A0A1D5SN91_WHEAT	Poly [ADP-ribose] polymerase	PF00645: Poly(ADP-ribose) polymerase and DNA-Ligase Zn-finger region; PF08645: Polynucleotide kinase 3 phosphatase	IPR001510: Zinc finger, PARP-type; IPR006549: HAD-superfamily hydrolase,subfamily IIIA; IPR006551: Polynucleotide 3'-phosphatase; IPR013954: Polynucleotide kinase 3 phosphatase; IPR023214: HAD-like domain	GO:0003677 MF: DNA binding;GO:0008270 MF: zinc ion binding	PF00645; PF08645	IPR001510; IPR006549; IPR006551; IPR013954; IPR023214	GO:0003677; GO:0008270
	3A_Fmax_AX-108807069	TraesCS3A01G278800.1	tr|W5CEL6|W5CEL6_WHEAT	Reticulon-like protein	PF02453: Reticulon	IPR003388: Reticulon	NA	PF02453	IPR003388	NA
	3A_Fmax_AX-108807069	TraesCS3A01G278900.1	tr|B9SHS5|B9SHS5_RICCO	Ring finger protein, putative	PF13639: Ring finger domain	IPR001841: Zinc finger, RING-type; IPR013083: Zinc finger, RING/FYVE/PHD-type	GO:0005515 MF: protein binding;GO:0008270 MF: zinc ion binding	PF13639	IPR001841; IPR013083	GO:0005515; GO:0008270
	3A_Fmax_AX-108807069	TraesCS3A01G279000.1	tr|A0A061G639|A0A061G639_THECC	Late embryogenesis abundant hydroxyproline-rich glycoprotein family, putative	PF03168: Late embryogenesis abundant protein	IPR004864: Late embryogenesis abundant protein, LEA-14; IPR013783: Immunoglobulin-like fold	NA	PF03168	IPR004864; IPR013783	NA
	3A_Fmax_AX-108807069	TraesCS3A01G279100.1	tr|M7YLR3|M7YLR3_TRIUA	Glycosyltransferase	PF00201: UDP-glucoronosyl and UDP-glucosyl transferase	IPR002213: UDP-glucuronosyl/UDP-glucosyltransferase	GO:0008152 BP: metabolic process;GO:0016758 MF: transferase activity, transferring hexosyl groups	PF00201	IPR002213	GO:0008152; GO:0016758
Kinase, phosphorilation	3A_Fmax_AX-108807069	TraesCS3A01G279300.1	sp|A0R3D7|ISPE_MYCS2	4-diphosphocytidyl-2-C-methyl-D-erythritol kinase	PF13456: Reverse transcriptase-like	NA	NA	PF13456	NA	NA
	3A_Fmax_AX-108807069	TraesCS3A01G279400.1	tr|M7ZJJ9|M7ZJJ9_TRIUA	3-ketoacyl-CoA synthase	PF08392: FAE1/Type III polyketide synthase-like protein; PF08541: 3-Oxoacyl-[acyl-carrier-protein (ACP)] synthase III C terminal	IPR012392: Very-long-chain 3-ketoacyl-CoA synthase; IPR013601: FAE1/Type III polyketide synthase-like protein; IPR013747: 3-Oxoacyl-[acyl-carrier-protein (ACP)] synthase III, C-terminal; IPR016039: Thiolase-like	GO:0003824 MF: catalytic activity;GO:0006633 BP: fatty acid biosynthetic process;GO:0008152 BP: metabolic process;GO:0016020 CC: membrane;GO:0016747 MF: transferase activity, transferring acyl groups other than amino-acyl groups	PF08392; PF08541	IPR012392; IPR013601; IPR013747; IPR016039	GO:0003824; GO:0006633; GO:0008152; GO:0016020; GO:0016747
	3A_Fmax_AX-108807069	TraesCS3A01G279500.1	tr|A0A1D5V634|A0A1D5V634_WHEAT	Glycosyltransferase	PF00201: UDP-glucoronosyl and UDP-glucosyl transferase	IPR002213: UDP-glucuronosyl/UDP-glucosyltransferase	GO:0008152 BP: metabolic process;GO:0016758 MF: transferase activity, transferring hexosyl groups	PF00201	IPR002213	GO:0008152; GO:0016758
	3A_Fmax_AX-108807069	TraesCS3A01G279600.1	tr|A0A1D5V8L9|A0A1D5V8L9_WHEAT	Glycosyltransferase	PF00201: UDP-glucoronosyl and UDP-glucosyl transferase	IPR002213: UDP-glucuronosyl/UDP-glucosyltransferase	GO:0008152 BP: metabolic process;GO:0016758 MF: transferase activity, transferring hexosyl groups	PF00201	IPR002213	GO:0008152; GO:0016758
	3A_Fmax_AX-108807069	TraesCS3A01G279700.1	tr|A0A1D5V915|A0A1D5V915_WHEAT	Glycosyltransferase	PF00201: UDP-glucoronosyl and UDP-glucosyl transferase	IPR002213: UDP-glucuronosyl/UDP-glucosyltransferase	GO:0008152 BP: metabolic process;GO:0016758 MF: transferase activity, transferring hexosyl groups	PF00201	IPR002213	GO:0008152; GO:0016758
	3A_Fmax_AX-108807069	TraesCS3A01G279800.1	tr|A0A1D5VF33|A0A1D5VF33_WHEAT	Glycosyltransferase	PF00201: UDP-glucoronosyl and UDP-glucosyl transferase	IPR002213: UDP-glucuronosyl/UDP-glucosyltransferase	GO:0008152 BP: metabolic process;GO:0016758 MF: transferase activity, transferring hexosyl groups	PF00201	IPR002213	GO:0008152; GO:0016758
	3A_Fmax_AX-108807069	TraesCS3A01G280000.1	tr|A0A1D5V833|A0A1D5V833_WHEAT	Glycosyltransferase	PF00201: UDP-glucoronosyl and UDP-glucosyl transferase	IPR002213: UDP-glucuronosyl/UDP-glucosyltransferase	GO:0008152 BP: metabolic process;GO:0016758 MF: transferase activity, transferring hexosyl groups	PF00201	IPR002213	GO:0008152; GO:0016758
Stress and defense related proteins	3A_Fmax_AX-108807069	TraesCS3A01G280100.1	AT5G27260.1	Myb/SANT-like DNA-binding domain protein	PF12776: Myb/SANT-like DNA-binding domain	IPR024752: Myb/SANT-like domain	NA	PF12776	IPR024752	NA
	3A_Fmax_AX-108807069	TraesCS3A01G280200.1	tr|A0A199VPU8|A0A199VPU8_ANACO	Respiratory burst oxidase	PF08414: Respiratory burst NADPH oxidase; PF01794: Ferric reductase like transmembrane component; PF08022: FAD-binding domain; PF08030: Ferric reductase NAD binding domain	IPR000778: Cytochrome b245, heavy chain; IPR002048: EF-hand domain; IPR011992: EF-hand domain pair; IPR013112: FAD-binding 8; IPR013121: Ferric reductase, NAD binding domain; IPR013130: Ferric reductase transmembrane component-like domain; IPR013623: NADPH oxidase Respiratory burst; IPR017927: Ferredoxin reductase-type FAD-binding domain; IPR017938: Riboflavin synthase-like beta-barrel; IPR018247…	GO:0004601 MF: peroxidase activity;GO:0005509 MF: calcium ion binding;GO:0016020 CC: membrane;GO:0016491 MF: oxidoreductase activity;GO:0050664 MF: oxidoreductase activity, acting on NAD(P)H, oxygen as acceptor;GO:0055114 BP: oxidation-reduction process	PF08414; PF01794; PF08022; PF08030	IPR000778; IPR002048; IPR011992; IPR013112; IPR013121; IPR013130; IPR013623; IPR017927; IPR017938; IPR018247	GO:0004601; GO:0005509; GO:0016020; GO:0016491; GO:0050664; GO:0055114
	3A_Fmax_AX-108807069	TraesCS3A01G280300.1	tr|W5CI22|W5CI22_WHEAT	50S ribosomal protein L20	PF00453: Ribosomal protein L20	IPR005813: Ribosomal protein L20	GO:0003735 MF: structural constituent of ribosome;GO:0005622 CC: intracellular;GO:0005840 CC: ribosome;GO:0006412 BP: translation;GO:0019843 MF: rRNA binding	PF00453	IPR005813	GO:0003735; GO:0005622; GO:0005840; GO:0006412; GO:0019843
	3A_Fmax_AX-108807069	TraesCS3A01G280400.1	tr|G7L6N9|G7L6N9_MEDTR	WRKY family transcription factor	PF03106: WRKY DNA -binding domain	IPR003657: WRKY domain	GO:0003700 MF: transcription factor activity, sequence-specific DNA binding;GO:0006355 BP: regulation of transcription, DNA-templated;GO:0043565 MF: sequence-specific DNA binding	PF03106	IPR003657	GO:0003700; GO:0006355; GO:0043565
	3A_Fmax_AX-108807069	TraesCS3A01G280500.2	tr|A0A067KZ79|A0A067KZ79_JATCU	NADPH--cytochrome P450 reductase	PF00258: Flavodoxin; PF00667: FAD binding domain; PF00175: Oxidoreductase NAD-binding domain	IPR001094: Flavodoxin-like; IPR001433: Oxidoreductase FAD/NAD(P)-binding; IPR001709: Flavoprotein pyridine nucleotide cytochrome reductase; IPR003097: FAD-binding, type 1; IPR008254: Flavodoxin/nitric oxide synthase; IPR017927: Ferredoxin reductase-type FAD-binding domain; IPR017938: Riboflavin synthase-like beta-barrel; IPR028879: NADPH-dependent diflavin oxidoreductase 1; IPR029039: Flavoprotei…	GO:0003958 MF: NADPH-hemoprotein reductase activity;GO:0010181 MF: FMN binding;GO:0016491 MF: oxidoreductase activity;GO:0055114 BP: oxidation-reduction process	PF00258; PF00667; PF00175	IPR001094; IPR001433; IPR001709; IPR003097; IPR008254; IPR017927; IPR017938; IPR028879; IPR029039	GO:0003958; GO:0010181; GO:0016491; GO:0055114
	3A_Fmax_AX-108807069	TraesCS3A01G280600.1	sp|Q08298|RD22_ARATH	BURP domain protein RD22	PF03181: BURP domain	IPR004873: BURP domain	NA	PF03181	IPR004873	NA
	3A_Fmax_AX-108807069	TraesCS3A01G280700.1	tr|X4XVL7|X4XVL7_9POAL	Caleosin	PF05042: Caleosin related protein	IPR002048: EF-hand domain; IPR007736: Caleosin-related	GO:0005509 MF: calcium ion binding	PF05042	IPR002048; IPR007736	GO:0005509
Stress and defense related proteins, Heat shock	3A_Fmax_AX-108807069	TraesCS3A01G280800.1	tr|G9J1I4|G9J1I4_LILLO	Heat shock transcription factor	PF00447: HSF-type DNA-binding	IPR000232: Heat shock factor (HSF)-type, DNA-binding; IPR011991: Winged helix-turn-helix DNA-binding domain	GO:0003700 MF: transcription factor activity, sequence-specific DNA binding;GO:0005634 CC: nucleus;GO:0006355 BP: regulation of transcription, DNA-templated;GO:0043565 MF: sequence-specific DNA binding	PF00447	IPR000232; IPR011991	GO:0003700; GO:0005634; GO:0006355; GO:0043565
	3A_Fmax_AX-108807069	TraesCS3A01G280900.1	tr|W5CGI4|W5CGI4_WHEAT	Flavin-containing monooxygenase	PF00743: Flavin-binding monooxygenase-like	IPR000960: Flavin monooxygenase FMO; IPR020946: Flavin monooxygenase-like; IPR023753: FAD/NAD(P)-binding domain	GO:0004499 MF: N,N-dimethylaniline monooxygenase activity;GO:0016491 MF: oxidoreductase activity;GO:0050660 MF: flavin adenine dinucleotide binding;GO:0050661 MF: NADP binding;GO:0055114 BP: oxidation-reduction process	PF00743	IPR000960; IPR020946; IPR023753	GO:0004499; GO:0016491; GO:0050660; GO:0050661; GO:0055114
	3A_Fmax_AX-108807069	TraesCS3A01G281100.1	AT4G04025.1	transcription repressor	PF04844: Transcriptional repressor, ovate	IPR006458: Ovate protein family, C-terminal	NA	PF04844	IPR006458	NA
	3A_Fmax_AX-108807069	TraesCS3A01G281200.1	tr|A0A1E5WAS3|A0A1E5WAS3_9POAL	GTP-binding protein	PF01926: 50S ribosome-binding GTPase	IPR006073: GTP binding domain; IPR019987: GTP-binding protein, ribosome biogenesis, YsxC; IPR027417: P-loop containing nucleoside triphosphate hydrolase; IPR030393: EngB-type guanine nucleotide-binding (G) domain	GO:0005525 MF: GTP binding	PF01926	IPR006073; IPR019987; IPR027417; IPR030393	GO:0005525
	3A_Fmax_AX-108807069	TraesCS3A01G281300.1	tr|A0A199VPT8|A0A199VPT8_ANACO	Mitochondrial import receptor subunit TOM7-1	PF08038: TOM7 family	IPR012621: Mitochondrial import receptor subunit TOM7	GO:0005742 CC: mitochondrial outer membrane translocase complex;GO:0030150 BP: protein import into mitochondrial matrix	PF08038	IPR012621	GO:0005742; GO:0030150
Stress and defense related proteins, Zinz finger	3A_Fmax_AX-108807069	TraesCS3A01G281400.1	tr|A0A061GDI8|A0A061GDI8_THECC	RING/FYVE/PHD zinc finger superfamily protein, putative	PF12906: RING-variant domain	IPR011016: Zinc finger, RING-CH-type; IPR013083: Zinc finger, RING/FYVE/PHD-type	GO:0008270 MF: zinc ion binding	PF12906	IPR011016; IPR013083	GO:0008270
	3A_Fmax_AX-108807069	TraesCS3A01G281600.1	tr|A0A061FG33|A0A061FG33_THECC	Ubiquitin domain-containing protein	PF16455: Ubiquitin-binding domain	IPR032752: Ubiquitin-binding domain	GO:0043130 MF: ubiquitin binding	PF16455	IPR032752	GO:0043130
Stress and defense related proteins	3A_Fmax_AX-108807069	TraesCS3A01G281700.1	tr|M7Z1R8|M7Z1R8_TRIUA	DNA polymerase III subunit gamma/tau	PF13177: DNA polymerase III, delta subunit; PF12169: DNA polymerase III subunits gamma and tau domain III	IPR008921: DNA polymerase III, clamp loader complex, gamma/delta/delta subunit, C-terminal; IPR012763: DNA polymerase III, subunit gamma/ tau; IPR022754: DNA polymerase III, gamma subunit, domain III; IPR027417: P-loop containing nucleoside triphosphate hydrolase	GO:0003677 MF: DNA binding;GO:0003887 MF: DNA-directed DNA polymerase activity;GO:0005524 MF: ATP binding;GO:0006260 BP: DNA replication;GO:0009360 CC: DNA polymerase III complex	PF13177; PF12169	IPR008921; IPR012763; IPR022754; IPR027417	GO:0003677; GO:0003887; GO:0005524; GO:0006260; GO:0009360
	3A_Fmax_AX-108807069	TraesCS3A01G281800.1	AT2G42770.1	Peroxisomal membrane 22 kDa (Mpv17/PMP22) family protein	PF04117: Mpv17 / PMP22 family	IPR007248: Mpv17/PMP22	GO:0016021 CC: integral component of membrane	PF04117	IPR007248	GO:0016021
	3A_Fmax_AX-108807069	TraesCS3A01G281900.1	tr|B4FI13|B4FI13_MAIZE	WRKY transcription factor	PF03106: WRKY DNA -binding domain	IPR003657: WRKY domain	GO:0003700 MF: transcription factor activity, sequence-specific DNA binding;GO:0006355 BP: regulation of transcription, DNA-templated;GO:0043565 MF: sequence-specific DNA binding	PF03106	IPR003657	GO:0003700; GO:0006355; GO:0043565
Stress and defense related proteins, Chaperone protein	3A_Fmax_AX-108807069	TraesCS3A01G282100.1	tr|M8AV79|M8AV79_AEGTA	Chaperone protein dnaJ	PF00226: DnaJ domain; PF13370: 4Fe-4S single cluster domain of Ferredoxin I	IPR001080: 3Fe-4S ferredoxin; IPR001623: DnaJ domain; IPR017896: 4Fe-4S ferredoxin-type, iron-sulphur binding domain	GO:0005506 MF: iron ion binding;GO:0009055 MF: electron carrier activity	PF00226; PF13370	IPR001080; IPR001623; IPR017896	GO:0005506; GO:0009055
	3A_Fmax_AX-108807069	TraesCS3A01G282200.1	AT3G44810.1	F-box family protein	PF12937: F-box-like; PF08387: FBD	IPR001810: F-box domain; IPR006566: FBD domain; IPR032675: Leucine-rich repeat domain, L domain-like	GO:0005515 MF: protein binding	PF12937; PF08387	IPR001810; IPR006566; IPR032675	GO:0005515
	3A_Fmax_AX-108807069	TraesCS3A01G282300.1	AT4G13985.1	FBD-associated F-box protein	PF00646: F-box domain; PF08387: FBD	IPR001810: F-box domain; IPR006566: FBD domain; IPR032675: Leucine-rich repeat domain, L domain-like	GO:0005515 MF: protein binding	PF00646; PF08387	IPR001810; IPR006566; IPR032675	GO:0005515
	3A_Fmax_AX-108807069	TraesCS3A01G282600.1	tr|A0A0K9Q199|A0A0K9Q199_ZOSMR	Cysteine desulfurase	PF00266: Aminotransferase class-V	IPR000192: Aminotransferase class V domain; IPR015421: Pyridoxal phosphate-dependent transferase, major region, subdomain 1; IPR015422: Pyridoxal phosphate-dependent transferase, subdomain 2; IPR015424: Pyridoxal phosphate-dependent transferase	GO:0003824 MF: catalytic activity	PF00266	IPR000192; IPR015421; IPR015422; IPR015424	GO:0003824
Kinase, phosphorilation	3A_Fmax_AX-108807069	TraesCS3A01G282800.1	tr|M7YPF8|M7YPF8_TRIUA	Non-specific serine/threonine protein kinase	PF00069: Protein kinase domain; PF02149: Kinase associated domain 1	IPR000719: Protein kinase domain; IPR001772: Kinase associated domain 1 (KA1); IPR008271: Serine/threonine-protein kinase, active site; IPR011009: Protein kinase-like domain; IPR015940: Ubiquitin-associated domain; IPR017441: Protein kinase, ATP binding site; IPR028375: KA1 domain/Ssp2, C-terminal	GO:0004672 MF: protein kinase activity;GO:0005524 MF: ATP binding;GO:0006468 BP: protein phosphorylation	PF00069; PF02149	IPR000719; IPR001772; IPR008271; IPR011009; IPR015940; IPR017441; IPR028375	GO:0004672; GO:0005524; GO:0006468
Kinase, phosphorilation	3A_Fmax_AX-108807069	TraesCS3A01G282900.1	tr|A0A061DFG6|A0A061DFG6_THECC	Leucine-rich repeat receptor-like protein kinase family protein	PF13855: Leucine rich repeat	IPR001611: Leucine-rich repeat; IPR003591: Leucine-rich repeat, typical subtype; IPR032675: Leucine-rich repeat domain, L domain-like	GO:0005515 MF: protein binding	PF13855	IPR001611; IPR003591; IPR032675	GO:0005515
	3A_Fmax_AX-108807069	TraesCS3A01G283000.1	tr|D7KVT3|D7KVT3_ARALL	Integral membrane family protein	PF01940: Integral membrane protein DUF92	IPR002794: Protein of unknown function DUF92, TMEM19	GO:0016021 CC: integral component of membrane	PF01940	IPR002794	GO:0016021
	3A_Fmax_AX-108807069	TraesCS3A01G283100.1	tr|A0A1E5V1R4|A0A1E5V1R4_9POAL	Oil body-associated protein 2B	PF06884: Protein of unknown function (DUF1264)	IPR010686: Oil body-associated protein-like	NA	PF06884	IPR010686	NA
	3A_Fmax_AX-108807069	TraesCS3A01G283300.1	tr|M8BHN9|M8BHN9_AEGTA	HVA22-like protein	PF03134: TB2/DP1, HVA22 family	IPR004345: TB2/DP1/HVA22-related protein	NA	PF03134	IPR004345	NA
	3A_Fmax_AX-108807069	TraesCS3A01G283400.1	tr|A0A1E5VTA4|A0A1E5VTA4_9POAL	GDSL esterase/lipase	PF00657: GDSL-like Lipase/Acylhydrolase	IPR001087: GDSL lipase/esterase	GO:0016788 MF: hydrolase activity, acting on ester bonds	PF00657	IPR001087	GO:0016788
	3A_Fmax_AX-108807069	TraesCS3A01G283600.2	tr|W9RLB7|W9RLB7_9ROSA	Subtilisin-like protease	PF05922: Peptidase inhibitor I9; PF00082: Subtilase family; PF02225: PA domain	IPR000209: Peptidase S8/S53 domain; IPR003137: PA domain; IPR010259: Peptidase S8 propeptide/proteinase inhibitor I9; IPR015500: Peptidase S8, subtilisin-related; IPR023828: Peptidase S8, subtilisin, Ser-active site	GO:0004252 MF: serine-type endopeptidase activity;GO:0006508 BP: proteolysis	PF05922; PF00082; PF02225	IPR000209; IPR003137; IPR010259; IPR015500; IPR023828	GO:0004252; GO:0006508
	3A_Fmax_AX-108807069	TraesCS3A01G283700.1	tr|A0A103Y1D7|A0A103Y1D7_CYNCS	Senescence regulator	PF04520: Senescence regulator	IPR007608: Senescence regulator S40	NA	PF04520	IPR007608	NA
	3A_Fmax_AX-108807069	TraesCS3A01G283800.1	AT1G29640.1	senescence regulator (Protein of unknown function, DUF584)	PF04520: Senescence regulator	IPR007608: Senescence regulator S40	NA	PF04520	IPR007608	NA
	3A_Fmax_AX-108807069	TraesCS3A01G283900.1	tr|A0A061GBV3|A0A061GBV3_THECC	NADH:ubiquinone oxidoreductase intermediate-associated protein 30	PF08547: Complex I intermediate-associated protein 30 (CIA30)	IPR008979: Galactose-binding domain-like; IPR013857: NADH:ubiquinone oxidoreductase intermediate-associated protein 30	NA	PF08547	IPR008979; IPR013857	NA
	3A_Fmax_AX-108807069	TraesCS3A01G284000.1	tr|W9RLB7|W9RLB7_9ROSA	Subtilisin-like protease	PF05922: Peptidase inhibitor I9; PF00082: Subtilase family; PF02225: PA domain	IPR000209: Peptidase S8/S53 domain; IPR003137: PA domain; IPR010259: Peptidase S8 propeptide/proteinase inhibitor I9; IPR015500: Peptidase S8, subtilisin-related; IPR023828: Peptidase S8, subtilisin, Ser-active site	GO:0004252 MF: serine-type endopeptidase activity;GO:0006508 BP: proteolysis	PF05922; PF00082; PF02225	IPR000209; IPR003137; IPR010259; IPR015500; IPR023828	GO:0004252; GO:0006508
	3A_Fmax_AX-108807069	TraesCS3A01G284100.1	tr|A0A1D5V9L6|A0A1D5V9L6_WHEAT	Hexosyltransferase	PF01501: Glycosyl transferase family 8	IPR002495: Glycosyl transferase, family 8; IPR029044: Nucleotide-diphospho-sugar transferases	GO:0016757 MF: transferase activity, transferring glycosyl groups	PF01501	IPR002495; IPR029044	GO:0016757
	3A_Fmax_AX-108807069	TraesCS3A01G284300.1	tr|M8C787|M8C787_AEGTA	B3 domain-containing protein	PF02362: B3 DNA binding domain	IPR003340: B3 DNA binding domain; IPR015300: DNA-binding pseudobarrel domain	GO:0003677 MF: DNA binding	PF02362	IPR003340; IPR015300	GO:0003677
	3A_Fmax_AX-108807069	TraesCS3A01G284400.1	tr|G7KR16|G7KR16_MEDTR	MADS-box transcription factor	PF00319: SRF-type transcription factor (DNA-binding and dimerisation domain); PF01486: K-box region	IPR002100: Transcription factor, MADS-box; IPR002487: Transcription factor, K-box	GO:0003677 MF: DNA binding;GO:0003700 MF: transcription factor activity, sequence-specific DNA binding;GO:0005634 CC: nucleus;GO:0006355 BP: regulation of transcription, DNA-templated;GO:0046983 MF: protein dimerization activity	PF00319; PF01486	IPR002100; IPR002487	GO:0003677; GO:0003700; GO:0005634; GO:0006355; GO:0046983
	3A_Fmax_AX-108807069	TraesCS3A01G284500.1	tr|A0A124SHL8|A0A124SHL8_CYNCS	Pollen Ole e 1 allergen/extensin	PF01190: Pollen proteins Ole e I like	NA	NA	PF01190	NA	NA
	3A_Fmax_AX-108807069	TraesCS3A01G284600.1	tr|A0A124SHL8|A0A124SHL8_CYNCS	Pollen Ole e 1 allergen/extensin	PF01190: Pollen proteins Ole e I like	NA	NA	PF01190	NA	NA
	3A_Fmax_AX-108807069	TraesCS3A01G284700.2	tr|M8A910|M8A910_TRIUA	Protein SPA1-RELATED 3	PF00400: WD domain, G-beta repeat	IPR000719: Protein kinase domain; IPR001680: WD40 repeat; IPR011009: Protein kinase-like domain; IPR015943: WD40/YVTN repeat-like-containing domain; IPR017986: WD40-repeat-containing domain; IPR019775: WD40 repeat, conserved site; IPR020472: G-protein beta WD-40 repeat	GO:0004672 MF: protein kinase activity;GO:0005515 MF: protein binding;GO:0005524 MF: ATP binding;GO:0006468 BP: protein phosphorylation	PF00400	IPR000719; IPR001680; IPR011009; IPR015943; IPR017986; IPR019775; IPR020472	GO:0004672; GO:0005515; GO:0005524; GO:0006468
	3A_Fmax_AX-108807069	TraesCS3A01G284800.2	AT5G11580.1	Regulator of chromosome condensation (RCC1) family protein	PF00415: Regulator of chromosome condensation (RCC1) repeat	IPR000408: Regulator of chromosome condensation, RCC1; IPR009091: Regulator of chromosome condensation 1/beta-lactamase-inhibitor protein II	NA	PF00415	IPR000408; IPR009091	NA
	3A_Fmax_AX-108807069	TraesCS3A01G284900.1	tr|A0A1D5V835|A0A1D5V835_WHEAT	CASP-like protein	PF04535: Domain of unknown function (DUF588)	IPR006459: Casparian strip membrane protein; IPR006702: Domain of unknown function DUF588	NA	PF04535	IPR006459; IPR006702	NA
	3A_Fmax_AX-108807069	TraesCS3A01G285000.1	tr|B6UBY7|B6UBY7_MAIZE	Lachrymatory-factor synthase	PF10604: Polyketide cyclase / dehydrase and lipid transport	IPR019587: Polyketide cyclase/dehydrase; IPR023393: START-like domain	NA	PF10604	IPR019587; IPR023393	NA
	3A_Fmax_AX-108807069	TraesCS3A01G285100.1	tr|W0TSU1|W0TSU1_ACAMN	Pleiotropic drug resistance ABC transporter	PF14510: ABC-transporter extracellular N-terminal; PF00005: ABC transporter; PF01061: ABC-2 type transporter; PF08370: Plant PDR ABC transporter associated	IPR003439: ABC transporter-like; IPR003593: AAA+ ATPase domain; IPR013525: ABC-2 type transporter; IPR013581: Plant PDR ABC transporter associated; IPR027417: P-loop containing nucleoside triphosphate hydrolase; IPR029481: ABC-transporter extracellular N-terminal domain	GO:0005524 MF: ATP binding;GO:0016020 CC: membrane;GO:0016887 MF: ATPase activity	PF14510; PF00005; PF01061; PF08370	IPR003439; IPR003593; IPR013525; IPR013581; IPR027417; IPR029481	GO:0005524; GO:0016020; GO:0016887
	3A_Fmax_AX-108807069	TraesCS3A01G285200.1	tr|A0A072UBK0|A0A072UBK0_MEDTR	ABC transporter B family protein	PF00664: ABC transporter transmembrane region; PF00005: ABC transporter	IPR003439: ABC transporter-like; IPR003593: AAA+ ATPase domain; IPR011527: ABC transporter type 1, transmembrane domain; IPR017871: ABC transporter, conserved site; IPR027417: P-loop containing nucleoside triphosphate hydrolase	GO:0005524 MF: ATP binding;GO:0006810 BP: transport;GO:0016021 CC: integral component of membrane;GO:0016887 MF: ATPase activity;GO:0042626 MF: ATPase activity, coupled to transmembrane movement of substances;GO:0055085 BP: transmembrane transport	PF00664; PF00005	IPR003439; IPR003593; IPR011527; IPR017871; IPR027417	GO:0005524; GO:0006810; GO:0016021; GO:0016887; GO:0042626; GO:0055085
	3A_Fmax_AX-108807069	TraesCS3A01G285500.2	tr|M8C2K3|M8C2K3_AEGTA	B3 domain-containing protein	PF02362: B3 DNA binding domain	IPR003340: B3 DNA binding domain; IPR015300: DNA-binding pseudobarrel domain	GO:0003677 MF: DNA binding	PF02362	IPR003340; IPR015300	GO:0003677
	3A_Fmax_AX-108807069	TraesCS3A01G285600.1	tr|M7ZS81|M7ZS81_TRIUA	Proteasome subunit alpha type	PF10584: Proteasome subunit A N-terminal signature; PF00227: Proteasome subunit	IPR000426: Proteasome alpha-subunit, N-terminal domain; IPR001353: Proteasome, subunit alpha/beta; IPR023332: Proteasome alpha-type subunit; IPR029055: Nucleophile aminohydrolases, N-terminal	GO:0004175 MF: endopeptidase activity;GO:0004298 MF: threonine-type endopeptidase activity;GO:0005839 CC: proteasome core complex;GO:0006511 BP: ubiquitin-dependent protein catabolic process;GO:0019773 CC: proteasome core complex, alpha-subunit complex;GO:0051603 BP: proteolysis involved in cellular protein catabolic process	PF10584; PF00227	IPR000426; IPR001353; IPR023332; IPR029055	GO:0004175; GO:0004298; GO:0005839; GO:0006511; GO:0019773; GO:0051603
Kinase, phosphorilation	3A_Fmax_AX-108807069	TraesCS3A01G285700.1	tr|B9SPJ7|B9SPJ7_RICCO	Ribose-phosphate pyrophosphokinase, putative	PF13793: N-terminal domain of ribose phosphate pyrophosphokinase; PF00156: Phosphoribosyl transferase domain	IPR000836: Phosphoribosyltransferase domain; IPR029057: Phosphoribosyltransferase-like; IPR029099: Ribose-phosphate pyrophosphokinase, N-terminal domain	GO:0009116 BP: nucleoside metabolic process	PF13793; PF00156	IPR000836; IPR029057; IPR029099	GO:0009116
	3A_Fmax_AX-108807069	TraesCS3A01G285800.1	tr|M8CP43|M8CP43_AEGTA	B3 domain-containing protein	PF02362: B3 DNA binding domain	IPR003340: B3 DNA binding domain; IPR015300: DNA-binding pseudobarrel domain	GO:0003677 MF: DNA binding	PF02362	IPR003340; IPR015300	GO:0003677
	3A_Fmax_AX-108807069	TraesCS3A01G285900.2	tr|A0A0Q3MZ67|A0A0Q3MZ67_BRADI	Malic enzyme	PF00390: Malic enzyme, N-terminal domain; PF03949: Malic enzyme, NAD binding domain	IPR001891: Malic oxidoreductase; IPR012301: Malic enzyme, N-terminal domain; IPR012302: Malic enzyme, NAD-binding; IPR015884: Malic enzyme, conserved site; IPR016040: NAD(P)-binding domain	GO:0004470 MF: malic enzyme activity;GO:0004471 MF: malate dehydrogenase (decarboxylating) (NAD+) activity;GO:0006108 BP: malate metabolic process;GO:0051287 MF: NAD binding;GO:0055114 BP: oxidation-reduction process	PF00390; PF03949	IPR001891; IPR012301; IPR012302; IPR015884; IPR016040	GO:0004470; GO:0004471; GO:0006108; GO:0051287; GO:0055114
	3A_Fmax_AX-108807069	TraesCS3A01G286000.1	tr|W5CFX4|W5CFX4_WHEAT	40S ribosomal protein S24	PF01282: Ribosomal protein S24e	IPR001976: Ribosomal protein S24e; IPR012678: Ribosomal protein L23/L15e core domain; IPR018098: Ribosomal S24e conserved site	GO:0003735 MF: structural constituent of ribosome;GO:0005622 CC: intracellular;GO:0005840 CC: ribosome;GO:0006412 BP: translation	PF01282	IPR001976; IPR012678; IPR018098	GO:0003735; GO:0005622; GO:0005840; GO:0006412
Photoysnthesis	3A_Fmax_AX-108807069	TraesCS3A01G286100.1	AT4G15450.1	Senescence/dehydration-associated protein-like protein	PF06911: Senescence-associated protein	IPR009686: Senescence/spartin-associated	NA	PF06911	IPR009686	NA
	3A_Fmax_AX-108807069	TraesCS3A01G286200.1	tr|A0A1D5VES3|A0A1D5VES3_WHEAT	Phosphotransferase	PF00349: Hexokinase; PF03727: Hexokinase	IPR001312: Hexokinase; IPR019807: Hexokinase, binding site; IPR022672: Hexokinase, N-terminal; IPR022673: Hexokinase, C-terminal	GO:0001678 BP: cellular glucose homeostasis;GO:0004396 MF: hexokinase activity;GO:0005524 MF: ATP binding;GO:0005536 MF: glucose binding;GO:0005975 BP: carbohydrate metabolic process;GO:0006096 BP: glycolytic process;GO:0016773 MF: phosphotransferase activity, alcohol group as acceptor;GO:0046835 BP: carbohydrate phosphorylation	PF00349; PF03727	IPR001312; IPR019807; IPR022672; IPR022673	GO:0001678; GO:0004396; GO:0005524; GO:0005536; GO:0005975; GO:0006096; GO:0016773; GO:0046835
Kinase, phosphorilation	3A_Fmax_AX-108807069	TraesCS3A01G286500.1	sp|P93194|RPK1_IPONI	Receptor-like protein kinase	PF12819: Carbohydrate-binding protein of the ER; PF13855: Leucine rich repeat; PF07714: Protein tyrosine kinase	IPR000719: Protein kinase domain; IPR001245: Serine-threonine/tyrosine-protein kinase, catalytic domain; IPR001611: Leucine-rich repeat; IPR008271: Serine/threonine-protein kinase, active site; IPR011009: Protein kinase-like domain; IPR017441: Protein kinase, ATP binding site; IPR024788: Malectin-like carbohydrate-binding domain; IPR032675: Leucine-rich repeat domain, L domain-like	GO:0004672 MF: protein kinase activity;GO:0005515 MF: protein binding;GO:0005524 MF: ATP binding;GO:0006468 BP: protein phosphorylation	PF12819; PF13855; PF07714	IPR000719; IPR001245; IPR001611; IPR008271; IPR011009; IPR017441; IPR024788; IPR032675	GO:0004672; GO:0005515; GO:0005524; GO:0006468
	3A_Fmax_AX-108807069	TraesCS3A01G286600.1	tr|A0A072UBN7|A0A072UBN7_MEDTR	Myb transcription factor	PF00249: Myb-like DNA-binding domain	IPR001005: SANT/Myb domain; IPR009057: Homeobox domain-like; IPR017877: Myb-like domain; IPR017930: Myb domain	GO:0003677 MF: DNA binding	PF00249	IPR001005; IPR009057; IPR017877; IPR017930	GO:0003677
	3A_Fmax_AX-108807069	TraesCS3A01G286700.1	tr|B9RKA3|B9RKA3_RICCO	Acyl-[acyl-carrier-protein]--UDP-N-acetylglucosamine O-acyltransferase, putative	PF00132: Bacterial transferase hexapeptide (six repeats); PF13720: Udp N-acetylglucosamine O-acyltransferase; Domain 2	IPR001451: Hexapeptide repeat; IPR011004: Trimeric LpxA-like; IPR029098: Udp N-acetylglucosamine O-acyltransferase, C-terminal	NA	PF00132; PF13720	IPR001451; IPR011004; IPR029098	NA
	3A_Fmax_AX-108807069	TraesCS3A01G286800.1	tr|H8YU79|H8YU79_9CARY	RNA binding protein	PF09598: Stm1; PF04774: Hyaluronan / mRNA binding family	IPR006861: Hyaluronan/mRNA-binding protein; IPR019084: Stm1-like, N-terminal	NA	PF09598; PF04774	IPR006861; IPR019084	NA
	3A_Fmax_AX-108807069	TraesCS3A01G286900.1	tr|A0A0U2RTH9|A0A0U2RTH9_ORYSA	NBS-LRR-like resistance protein	PF00931: NB-ARC domain	IPR002182: NB-ARC; IPR027417: P-loop containing nucleoside triphosphate hydrolase	GO:0043531 MF: ADP binding	PF00931	IPR002182; IPR027417	GO:0043531
	3A_Fmax_AX-108807069	TraesCS3A01G287000.1	tr|A0A0U2RTH9|A0A0U2RTH9_ORYSA	NBS-LRR-like resistance protein	PF00931: NB-ARC domain	IPR002182: NB-ARC; IPR027417: P-loop containing nucleoside triphosphate hydrolase	GO:0043531 MF: ADP binding	PF00931	IPR002182; IPR027417	GO:0043531
	3A_Fmax_AX-108807069	TraesCS3A01G287200.1	tr|A0A0U2RTH9|A0A0U2RTH9_ORYSA	NBS-LRR-like resistance protein	PF00931: NB-ARC domain	IPR002182: NB-ARC; IPR027417: P-loop containing nucleoside triphosphate hydrolase	GO:0043531 MF: ADP binding	PF00931	IPR002182; IPR027417	GO:0043531
	3A_Fmax_AX-108807069	TraesCS3A01G287400.1	tr|M9T1Q4|M9T1Q4_TRITD	Serine acetyltransferase	PF06426: Serine acetyltransferase, N-terminal; PF00132: Bacterial transferase hexapeptide (six repeats)	IPR001451: Hexapeptide repeat; IPR005881: Serine O-acetyltransferase; IPR010493: Serine acetyltransferase, N-terminal; IPR011004: Trimeric LpxA-like; IPR018357: Hexapeptide transferase, conserved site	GO:0005737 CC: cytoplasm;GO:0006535 BP: cysteine biosynthetic process from serine;GO:0009001 MF: serine O-acetyltransferase activity;GO:0016740 MF: transferase activity	PF06426; PF00132	IPR001451; IPR005881; IPR010493; IPR011004; IPR018357	GO:0005737; GO:0006535; GO:0009001; GO:0016740
	3A_Fmax_AX-108807069	TraesCS3A01G287500.1	tr|A0A1E5VT98|A0A1E5VT98_9POAL	Inorganic pyrophosphatase 2	PF06888: Putative Phosphatase	IPR006384: Pyridoxal phosphate phosphatase-related; IPR016965: Phosphatase PHOSPHO-type; IPR023214: HAD-like domain	GO:0016791 MF: phosphatase activity	PF06888	IPR006384; IPR016965; IPR023214	GO:0016791
	3A_Fmax_AX-108807069	TraesCS3A01G287600.1	tr|A0A0K9NZ64|A0A0K9NZ64_ZOSMR	NADH-quinone oxidoreductase subunit B	PF01058: NADH ubiquinone oxidoreductase, 20 Kd subunit	IPR006137: NADH:ubiquinone oxidoreductase-like, 20kDa subunit; IPR006138: NADH-ubiquinone oxidoreductase, 20 Kd subunit	GO:0008137 MF: NADH dehydrogenase (ubiquinone) activity;GO:0048038 MF: quinone binding;GO:0051536 MF: iron-sulfur cluster binding;GO:0051539 MF: 4 iron, 4 sulfur cluster binding;GO:0055114 BP: oxidation-reduction process	PF01058	IPR006137; IPR006138	GO:0008137; GO:0048038; GO:0051536; GO:0051539; GO:0055114
	3A_Fmax_AX-108807069	TraesCS3A01G287700.1	tr|A0A1D1XS68|A0A1D1XS68_9ARAE	ATP synthase subunit g, mitochondrial	PF04718: Mitochondrial ATP synthase g subunit	IPR006808: ATP synthase, F0 complex, subunit G, mitochondrial	GO:0000276 CC: mitochondrial proton-transporting ATP synthase complex, coupling factor F(o);GO:0015078 MF: hydrogen ion transmembrane transporter activity;GO:0015986 BP: ATP synthesis coupled proton transport	PF04718	IPR006808	GO:0000276; GO:0015078; GO:0015986
	3A_Fmax_AX-108807069	TraesCS3A01G287800.1	tr|A0A0K9P2E8|A0A0K9P2E8_ZOSMR	Eukaryotic aspartyl protease family protein	PF14543: Xylanase inhibitor N-terminal; PF14541: Xylanase inhibitor C-terminal	IPR001461: Aspartic peptidase A1 family; IPR021109: Aspartic peptidase domain; IPR032799: Xylanase inhibitor, C-terminal; IPR032861: Xylanase inhibitor, N-terminal; IPR033121: Peptidase family A1 domain	GO:0004190 MF: aspartic-type endopeptidase activity;GO:0006508 BP: proteolysis	PF14543; PF14541	IPR001461; IPR021109; IPR032799; IPR032861; IPR033121	GO:0004190; GO:0006508
	3A_Fmax_AX-108807069	TraesCS3A01G287900.3	tr|A0A072TWI2|A0A072TWI2_MEDTR	RING/U-box protein	PF13639: Ring finger domain; PF00628: PHD-finger; PF15870: ElonginA binding-protein 1	IPR001841: Zinc finger, RING-type; IPR001965: Zinc finger, PHD-type; IPR011011: Zinc finger, FYVE/PHD-type; IPR013083: Zinc finger, RING/FYVE/PHD-type; IPR017907: Zinc finger, RING-type, conserved site; IPR019787: Zinc finger, PHD-finger; IPR031736: Elongin A binding-protein 1	GO:0005515 MF: protein binding;GO:0008270 MF: zinc ion binding	PF13639; PF00628; PF15870	IPR001841; IPR001965; IPR011011; IPR013083; IPR017907; IPR019787; IPR031736	GO:0005515; GO:0008270
	3A_Fmax_AX-108807069	TraesCS3A01G288000.1	tr|B9R6Y4|B9R6Y4_RICCO	Serine carboxypeptidase, putative	PF00450: Serine carboxypeptidase	IPR001563: Peptidase S10, serine carboxypeptidase; IPR029058: Alpha/Beta hydrolase fold; IPR033124: Serine carboxypeptidases, histidine active site	GO:0004185 MF: serine-type carboxypeptidase activity;GO:0006508 BP: proteolysis	PF00450	IPR001563; IPR029058; IPR033124	GO:0004185; GO:0006508
	3A_Fmax_AX-108807069	TraesCS3A01G288200.1	tr|A0A0K9P2A2|A0A0K9P2A2_ZOSMR	Cytosolic Fe-S cluster assembly factor NBP35	PF01883: Domain of unknown function DUF59; PF10609: NUBPL iron-transfer P-loop NTPase; PF06155: Protein of unknown function (DUF971)	IPR000808: Mrp, conserved site; IPR002744: Domain of unknown function DUF59; IPR010376: Domain of unknown function DUF971; IPR019591: Mrp/NBP35 ATP-binding protein; IPR027417: P-loop containing nucleoside triphosphate hydrolase; IPR033756: Flagellum site-determining protein YlxH/ Fe-S cluster assembling factor NBP35	GO:0005524 MF: ATP binding	PF01883; PF10609; PF06155	IPR000808; IPR002744; IPR010376; IPR019591; IPR027417; IPR033756	GO:0005524
	3A_Fmax_AX-108807069	TraesCS3A01G288300.1	AT5G52740.1	Copper transport protein family	PF00403: Heavy-metal-associated domain	IPR006121: Heavy metal-associated domain, HMA	GO:0030001 BP: metal ion transport;GO:0046872 MF: metal ion binding	PF00403	IPR006121	GO:0030001; GO:0046872
	3A_Fmax_AX-108807069	TraesCS3A01G288400.2	tr|A0A072UG99|A0A072UG99_MEDTR	CASC3/barentsz eIF4AIII-binding protein	PF09405: CASC3/Barentsz eIF4AIII binding	IPR018545: Btz domain	NA	PF09405	IPR018545	NA
	3A_Fmax_AX-108807069	TraesCS3A01G288800.2	tr|B9RPC1|B9RPC1_RICCO	Sulfate transporter, putative	PF00916: Sulfate permease family; PF01740: STAS domain	IPR001902: SLC26A/SulP transporter; IPR002645: STAS domain; IPR011547: SLC26A/SulP transporter domain; IPR018045: Sulphate anion transporter, conserved site	GO:0008271 MF: secondary active sulfate transmembrane transporter activity;GO:0008272 BP: sulfate transport;GO:0015116 MF: sulfate transmembrane transporter activity;GO:0016020 CC: membrane;GO:0016021 CC: integral component of membrane;GO:0055085 BP: transmembrane transport	PF00916; PF01740	IPR001902; IPR002645; IPR011547; IPR018045	GO:0008271; GO:0008272; GO:0015116; GO:0016020; GO:0016021; GO:0055085
Stress and defense related proteins, Zinz finger	3A_Fmax_AX-108807069	TraesCS3A01G288900.2	tr|G7JNA1|G7JNA1_MEDTR	RING finger and CHY zinc finger protein	PF05495: CHY zinc finger; PF13639: Ring finger domain; PF14599: Zinc-ribbon	IPR001841: Zinc finger, RING-type; IPR008913: Zinc finger, CHY-type; IPR013083: Zinc finger, RING/FYVE/PHD-type; IPR017921: Zinc finger, CTCHY-type	GO:0005515 MF: protein binding;GO:0008270 MF: zinc ion binding	PF05495; PF13639; PF14599	IPR001841; IPR008913; IPR013083; IPR017921	GO:0005515; GO:0008270
	3A_Fmax_AX-108807069	TraesCS3A01G289000.1	AT2G44670.1	senescence-associated family protein (DUF581)	PF04570: zinc-finger of the FCS-type, C2-C2	IPR007650: Zf-FLZ domain	NA	PF04570	IPR007650	NA
Stress and defense related proteins, Heat shock	3A_Fmax_AX-108807069	TraesCS3A01G289200.1	tr|B1PT17|B1PT17_PENAM	Heat shock transcription factor	PF00447: HSF-type DNA-binding	IPR000232: Heat shock factor (HSF)-type, DNA-binding; IPR011991: Winged helix-turn-helix DNA-binding domain	GO:0003700 MF: transcription factor activity, sequence-specific DNA binding;GO:0005634 CC: nucleus;GO:0006355 BP: regulation of transcription, DNA-templated;GO:0043565 MF: sequence-specific DNA binding	PF00447	IPR000232; IPR011991	GO:0003700; GO:0005634; GO:0006355; GO:0043565
	3A_Fmax_AX-108807069	TraesCS3A01G289300.1	tr|B8AZZ8|B8AZZ8_ORYSI	Trehalose-6-phosphate synthase 6	PF00982: Glycosyltransferase family 20; PF02358: Trehalose-phosphatase	IPR001830: Glycosyl transferase, family 20; IPR003337: Trehalose-phosphatase; IPR006379: HAD-superfamily hydrolase, subfamily IIB; IPR023214: HAD-like domain	GO:0003824 MF: catalytic activity;GO:0005992 BP: trehalose biosynthetic process	PF00982; PF02358	IPR001830; IPR003337; IPR006379; IPR023214	GO:0003824; GO:0005992
	3A_Fmax_AX-108807069	TraesCS3A01G289400.1	AT4G04025.1	transcription repressor	PF04844: Transcriptional repressor, ovate	IPR006458: Ovate protein family, C-terminal	NA	PF04844	IPR006458	NA
	3A_Fmax_AX-108807069	TraesCS3A01G289500.1	tr|A0A072TLN0|A0A072TLN0_MEDTR	Triose-phosphate transporter family protein	PF03151: Triose-phosphate Transporter family	IPR004853: Sugar phosphate transporter domain	NA	PF03151	IPR004853	NA
	3A_Fmax_AX-108807069	TraesCS3A01G289600.1	tr|D8L9F8|D8L9F8_WHEAT	Ras-related protein, expressed	PF00071: Ras family	IPR001806: Small GTPase superfamily; IPR005225: Small GTP-binding protein domain; IPR027417: P-loop containing nucleoside triphosphate hydrolase	GO:0003924 MF: GTPase activity;GO:0005525 MF: GTP binding	PF00071	IPR001806; IPR005225; IPR027417	GO:0003924; GO:0005525
	3A_Fmax_AX-108807069	TraesCS3A01G289700.2	tr|A0A191XX71|A0A191XX71_WHEAT	WRKY transcription factor	PF03106: WRKY DNA -binding domain	IPR003657: WRKY domain	GO:0003700 MF: transcription factor activity, sequence-specific DNA binding;GO:0006355 BP: regulation of transcription, DNA-templated;GO:0043565 MF: sequence-specific DNA binding	PF03106	IPR003657	GO:0003700; GO:0006355; GO:0043565
	3A_Fmax_AX-108807069	TraesCS3A01G289800.1	AT5G39790.3	PROTEIN TARGETING TO STARCH (PTST)	PF07762: Protein of unknown function (DUF1618)	IPR011676: Domain of unknown function DUF1618	NA	PF07762	IPR011676	NA
	3A_Fmax_AX-108807069	TraesCS3A01G289900.1	tr|A0A199UDT0|A0A199UDT0_ANACO	Cellulose synthase	PF03552: Cellulose synthase	IPR005150: Cellulose synthase; IPR029044: Nucleotide-diphospho-sugar transferases	GO:0016020 CC: membrane;GO:0016760 MF: cellulose synthase (UDP-forming) activity;GO:0030244 BP: cellulose biosynthetic process	PF03552	IPR005150; IPR029044	GO:0016020; GO:0016760; GO:0030244
Kinase, phosphorilation	3A_Fmax_AX-108807069	TraesCS3A01G290000.1	tr|A0A0K9NVS3|A0A0K9NVS3_ZOSMR	Leucine-rich repeat receptor-like protein kinase family	PF13855: Leucine rich repeat	IPR001611: Leucine-rich repeat; IPR032675: Leucine-rich repeat domain, L domain-like	GO:0005515 MF: protein binding	PF13855	IPR001611; IPR032675	GO:0005515
	3A_Fmax_AX-108807069	TraesCS3A01G290100.1	tr|B4FL66|B4FL66_MAIZE	Coiled-coil domain-containing protein 25	PF05670: Domain of unknown function (DUF814)	IPR008532: Domain of unknown function DUF814	NA	PF05670	IPR008532	NA
	3A_Fmax_AX-108807069	TraesCS3A01G290200.1	tr|H9CTT4|H9CTT4_WHEAT	Ras-like protein	PF00071: Ras family	IPR001806: Small GTPase superfamily; IPR005225: Small GTP-binding protein domain; IPR027417: P-loop containing nucleoside triphosphate hydrolase	GO:0003924 MF: GTPase activity;GO:0005525 MF: GTP binding	PF00071	IPR001806; IPR005225; IPR027417	GO:0003924; GO:0005525
Kinase, phosphorilation	3A_Fmax_AX-108807069	TraesCS3A01G290300.1	tr|T2C4B6|T2C4B6_BRAJU	Receptor protein kinase	PF07714: Protein tyrosine kinase	IPR000719: Protein kinase domain; IPR001245: Serine-threonine/tyrosine-protein kinase, catalytic domain; IPR008271: Serine/threonine-protein kinase, active site; IPR011009: Protein kinase-like domain; IPR017441: Protein kinase, ATP binding site	GO:0004672 MF: protein kinase activity;GO:0005524 MF: ATP binding;GO:0006468 BP: protein phosphorylation	PF07714	IPR000719; IPR001245; IPR008271; IPR011009; IPR017441	GO:0004672; GO:0005524; GO:0006468
	3A_Fmax_AX-108807069	TraesCS3A01G290700.1	tr|A0A1D1ZKN8|A0A1D1ZKN8_9ARAE	Protein TIC 22-like, chloroplastic	PF04278: Tic22-like family	IPR007378: Tic22-like	NA	PF04278	IPR007378	NA
	3A_Fmax_AX-108807069	TraesCS3A01G290800.1	AT3G59090.1	tobamovirus multiplication protein	PF06454: Protein of unknown function (DUF1084)	IPR009457: Domain of unknown function DUF1084	NA	PF06454	IPR009457	NA
	3A_Fmax_AX-108807069	TraesCS3A01G290900.2	tr|A0A077SMD4|A0A077SMD4_9MAGN	Protein glycosylationmyb-like TTH transcriptional regulator	PF01764: Lipase (class 3)	IPR002921: Fungal lipase-like domain; IPR029058: Alpha/Beta hydrolase fold	GO:0006629 BP: lipid metabolic process	PF01764	IPR002921; IPR029058	GO:0006629
	3A_Fmax_AX-108807069	TraesCS3A01G291100.1	tr|A0A072V5U1|A0A072V5U1_MEDTR	3-hydroxyisobutyryl-CoA hydrolase-like protein	PF16113: Enoyl-CoA hydratase/isomerase	IPR029045: ClpP/crotonase-like domain; IPR032259: Enoyl-CoA hydratase/isomerase, HIBYL-CoA-H type	GO:0003860 MF: 3-hydroxyisobutyryl-CoA hydrolase activity	PF16113	IPR029045; IPR032259	GO:0003860
	3A_Fmax_AX-108807069	TraesCS3A01G291200.1	tr|M8AZH7|M8AZH7_TRIUA	60S ribosomal protein L18a	PF01775: Ribosomal proteins 50S-L18Ae/60S-L20/60S-L18A	IPR023573: Ribosomal protein 50S-L18Ae/60S-L20/60S-L18A; IPR028877: 50S ribosomal protein L18Ae/60S ribosomal protein L20 and L18a	GO:0003735 MF: structural constituent of ribosome;GO:0005840 CC: ribosome;GO:0006412 BP: translation	PF01775	IPR023573; IPR028877	GO:0003735; GO:0005840; GO:0006412
	3A_Fmax_AX-108807069	TraesCS3A01G291300.1	tr|M8ANB2|M8ANB2_TRIUA	Glucosidase 2 subunit beta	PF12999: Glucosidase II beta subunit-like	IPR028146: Glucosidase II beta subunit, N-terminal	NA	PF12999	IPR028146	NA
	3A_Fmax_AX-108807069	TraesCS3A01G291400.1	tr|B9S948|B9S948_RICCO	Ethylene-responsive transcription factor, putative	PF00847: AP2 domain	IPR001471: AP2/ERF domain; IPR016177: DNA-binding domain	GO:0003677 MF: DNA binding;GO:0003700 MF: transcription factor activity, sequence-specific DNA binding;GO:0006355 BP: regulation of transcription, DNA-templated	PF00847	IPR001471; IPR016177	GO:0003677; GO:0003700; GO:0006355
	3A_Fmax_AX-108807069	TraesCS3A01G291500.2	tr|R7WC66|R7WC66_AEGTA	Lipid-A-disaccharide synthase	PF02684: Lipid-A-disaccharide synthetase	IPR003835: Glycosyl transferase, family 19	GO:0008915 MF: lipid-A-disaccharide synthase activity;GO:0009245 BP: lipid A biosynthetic process	PF02684	IPR003835	GO:0008915; GO:0009245
	3A_Fmax_AX-108807069	TraesCS3A01G291600.1	tr|A0A081D514|A0A081D514_9MOLU	Elongation factor 4	PF00009: Elongation factor Tu GTP binding domain; PF00679: Elongation factor G C-terminus	IPR000640: Translation elongation factor EFG, V domain; IPR000795: Transcription factor, GTP-binding domain; IPR005225: Small GTP-binding protein domain; IPR006298: GTP-binding protein TypA; IPR009000: Translation protein, beta-barrel domain; IPR009022: Elongation factor G, III-V domain; IPR027417: P-loop containing nucleoside triphosphate hydrolase; IPR031157: Tr-type G domain, conserved site	GO:0003924 MF: GTPase activity;GO:0005525 MF: GTP binding	PF00009; PF00679	IPR000640; IPR000795; IPR005225; IPR006298; IPR009000; IPR009022; IPR027417; IPR031157	GO:0003924; GO:0005525
Stress and defense related proteins, Heat shock	3A_Fmax_AX-108807069	TraesCS3A01G291700.1	tr|B9S940|B9S940_RICCO	28 kDa heat-and acid-stable phosphoprotein, putative	PF10252: Casein kinase substrate phosphoprotein PP28	IPR019380: Casein kinase substrate, phosphoprotein PP28	NA	PF10252	IPR019380	NA
	3A_Fmax_AX-108807069	TraesCS3A01G291800.1	tr|M8C573|M8C573_AEGTA	ATP synthase subunit epsilon, mitochondrial	PF04627: Mitochondrial ATP synthase epsilon chain	IPR006721: ATP synthase, F1 complex, epsilon subunit, mitochondrial	GO:0000275 CC: mitochondrial proton-transporting ATP synthase complex, catalytic core F(1);GO:0015986 BP: ATP synthesis coupled proton transport;GO:0046933 MF: proton-transporting ATP synthase activity, rotational mechanism	PF04627	IPR006721	GO:0000275; GO:0015986; GO:0046933
Photoysnthesis	3A_Fmax_AX-108807069	TraesCS3A01G292000.1	sp|Q1MDT5|TDH_RHIL3	L-threonine 3-dehydrogenase	PF08240: Alcohol dehydrogenase GroES-like domain; PF13602: Zinc-binding dehydrogenase	IPR011032: GroES-like; IPR013154: Alcohol dehydrogenase, N-terminal; IPR016040: NAD(P)-binding domain; IPR020843: Polyketide synthase, enoylreductase domain	GO:0016491 MF: oxidoreductase activity;GO:0055114 BP: oxidation-reduction process	PF08240; PF13602	IPR011032; IPR013154; IPR016040; IPR020843	GO:0016491; GO:0055114
	3A_Fmax_AX-108807069	TraesCS3A01G292100.1	AT1G28510.1	Optic atrophy 3 protein (OPA3)	PF07047: Optic atrophy 3 protein (OPA3)	IPR010754: Optic atrophy 3-like	NA	PF07047	IPR010754	NA
	3A_Fmax_AX-108807069	TraesCS3A01G292200.1	tr|M7ZD08|M7ZD08_TRIUA	F-box protein SKIP8	PF02151: UvrB/uvrC motif; PF13474: SnoaL-like domain	IPR001943: UVR domain; IPR009959: Polyketide cyclase SnoaL-like domain; IPR032710: NTF2-like domain	GO:0005515 MF: protein binding	PF02151; PF13474	IPR001943; IPR009959; IPR032710	GO:0005515
	3A_Fmax_AX-108807069	TraesCS3A01G292300.1	tr|F6M2M1|F6M2M1_VITPS	O-methyltransferase	PF08100: Dimerisation domain; PF00891: O-methyltransferase	IPR001077: O-methyltransferase, family 2; IPR011991: Winged helix-turn-helix DNA-binding domain; IPR012967: Plant methyltransferase dimerisation; IPR016461: O-methyltransferase COMT-type; IPR029063: S-adenosyl-L-methionine-dependent methyltransferase	GO:0008168 MF: methyltransferase activity;GO:0008171 MF: O-methyltransferase activity;GO:0046983 MF: protein dimerization activity	PF08100; PF00891	IPR001077; IPR011991; IPR012967; IPR016461; IPR029063	GO:0008168; GO:0008171; GO:0046983
	3A_Fmax_AX-108807069	TraesCS3A01G292400.1	tr|A0A1D5V911|A0A1D5V911_WHEAT	Auxin response factor	PF02362: B3 DNA binding domain; PF06507: Auxin response factor	IPR003340: B3 DNA binding domain; IPR010525: Auxin response factor; IPR015300: DNA-binding pseudobarrel domain	GO:0003677 MF: DNA binding;GO:0005634 CC: nucleus;GO:0006355 BP: regulation of transcription, DNA-templated;GO:0009725 BP: response to hormone	PF02362; PF06507	IPR003340; IPR010525; IPR015300	GO:0003677; GO:0005634; GO:0006355; GO:0009725
	3A_Fmax_AX-108807069	TraesCS3A01G292700.1	tr|G7JSU8|G7JSU8_MEDTR	Callose synthase-like protein	PF14288: 1,3-beta-glucan synthase subunit FKS1, domain-1; PF02364: 1,3-beta-glucan synthase component	IPR003440: Glycosyl transferase, family 48; IPR026899: 1,3-beta-glucan synthase subunit FKS1-like, domain-1	GO:0000148 CC: 1,3-beta-D-glucan synthase complex;GO:0003843 MF: 1,3-beta-D-glucan synthase activity;GO:0006075 BP: (1->3)-beta-D-glucan biosynthetic process;GO:0016020 CC: membrane	PF14288; PF02364	IPR003440; IPR026899	GO:0000148; GO:0003843; GO:0006075; GO:0016020
	3A_Fmax_AX-108807069	TraesCS3A01G292800.1	tr|A0A072TJK9|A0A072TJK9_MEDTR	Structural constituent of cell wall protein, putative	PF07223: Protein of unknown function (DUF1421)	IPR010820: Protein of unknown function DUF1421	NA	PF07223	IPR010820	NA
	3A_Fmax_AX-108807069	TraesCS3A01G293100.1	tr|A0A1E5UKH8|A0A1E5UKH8_9POAL	Pentatricopeptide repeat-containing protein	PF01535: PPR repeat; PF13041: PPR repeat family	IPR002885: Pentatricopeptide repeat; IPR011990: Tetratricopeptide-like helical domain	GO:0005515 MF: protein binding	PF01535; PF13041	IPR002885; IPR011990	GO:0005515
	3A_Fmax_AX-108807069	TraesCS3A01G293400.1	AT2G42360.1	RING/U-box superfamily protein	PF13639: Ring finger domain	IPR001841: Zinc finger, RING-type; IPR013083: Zinc finger, RING/FYVE/PHD-type	GO:0005515 MF: protein binding;GO:0008270 MF: zinc ion binding	PF13639	IPR001841; IPR013083	GO:0005515; GO:0008270
	3A_Fmax_AX-108807069	TraesCS3A01G293500.1	tr|B9S962|B9S962_RICCO	Ring finger protein, putative	PF13639: Ring finger domain	IPR001841: Zinc finger, RING-type; IPR013083: Zinc finger, RING/FYVE/PHD-type	GO:0005515 MF: protein binding;GO:0008270 MF: zinc ion binding	PF13639	IPR001841; IPR013083	GO:0005515; GO:0008270
	3A_Fmax_AX-108807069	TraesCS3A01G293700.2	tr|A0A061DW36|A0A061DW36_THECC	Basic-leucine zipper (BZIP) transcription factor family protein, putative	PF00170: bZIP transcription factor	IPR004827: Basic-leucine zipper domain	GO:0003700 MF: transcription factor activity, sequence-specific DNA binding;GO:0006355 BP: regulation of transcription, DNA-templated;GO:0043565 MF: sequence-specific DNA binding	PF00170	IPR004827	GO:0003700; GO:0006355; GO:0043565
	3A_Fmax_AX-108807069	TraesCS3A01G293900.1	tr|A0A0B2PRC0|A0A0B2PRC0_GLYSO	La protein like	PF05383: La domain	IPR000504: RNA recognition motif domain; IPR002344: Lupus La protein; IPR006630: RNA-binding protein Lupus La; IPR011991: Winged helix-turn-helix DNA-binding domain	GO:0003676 MF: nucleic acid binding;GO:0003723 MF: RNA binding;GO:0005634 CC: nucleus;GO:0006396 BP: RNA processing;GO:0030529 CC: intracellular ribonucleoprotein complex	PF05383	IPR000504; IPR002344; IPR006630; IPR011991	GO:0003676; GO:0003723; GO:0005634; GO:0006396; GO:0030529
	3A_Fmax_AX-108807069	TraesCS3A01G294000.1	tr|F2VSI4|F2VSI4_WHEAT	Gibberellin 2-oxidase	PF14226: non-haem dioxygenase in morphine synthesis N-terminal; PF03171: 2OG-Fe(II) oxygenase superfamily	IPR005123: Oxoglutarate/iron-dependent dioxygenase; IPR026992: Non-haem dioxygenase N-terminal domain; IPR027443: Isopenicillin N synthase-like	GO:0016491 MF: oxidoreductase activity;GO:0055114 BP: oxidation-reduction process	PF14226; PF03171	IPR005123; IPR026992; IPR027443	GO:0016491; GO:0055114
	3A_Fmax_AX-108807069	TraesCS3A01G294200.1	tr|A0A060D9J3|A0A060D9J3_9POAL	Potassium channel	PF00520: Ion transport protein; PF00027: Cyclic nucleotide-binding domain	IPR000595: Cyclic nucleotide-binding domain; IPR003938: Potassium channel, voltage-dependent, EAG/ELK/ERG; IPR005821: Ion transport domain; IPR014710: RmlC-like jelly roll fold; IPR018490: Cyclic nucleotide-binding-like	GO:0005216 MF: ion channel activity;GO:0005249 MF: voltage-gated potassium channel activity;GO:0006811 BP: ion transport;GO:0006813 BP: potassium ion transport;GO:0016020 CC: membrane;GO:0055085 BP: transmembrane transport	PF00520; PF00027	IPR000595; IPR003938; IPR005821; IPR014710; IPR018490	GO:0005216; GO:0005249; GO:0006811; GO:0006813; GO:0016020; GO:0055085
	3A_Fmax_AX-108807069	TraesCS3A01G294300.1	AT2G34510.1	choice-of-anchor C domain protein, putative (Protein of unknown function, DUF642)	PF04862: Protein of unknown function (DUF642)	IPR006946: Domain of unknown function DUF642; IPR008979: Galactose-binding domain-like	NA	PF04862	IPR006946; IPR008979	NA
	3A_Fmax_AX-108807069	TraesCS3A01G294400.1	tr|B9S114|B9S114_RICCO	Katanin p60 ATPase-containing subunit, putative	PF00004: ATPase family associated with various cellular activities (AAA)	IPR003593: AAA+ ATPase domain; IPR003959: ATPase, AAA-type, core; IPR027417: P-loop containing nucleoside triphosphate hydrolase	GO:0005524 MF: ATP binding	PF00004	IPR003593; IPR003959; IPR027417	GO:0005524
	3A_Fmax_AX-108807069	TraesCS3A01G294500.1	tr|B4FGY0|B4FGY0_MAIZE	Calcyclin-binding protein	PF09032: Siah interacting protein, N terminal; PF04969: CS domain	IPR007052: CS domain; IPR007699: SGS domain; IPR008978: HSP20-like chaperone; IPR015120: Siah interacting protein, N-terminal	NA	PF09032; PF04969	IPR007052; IPR007699; IPR008978; IPR015120	NA
Stress and defense related proteins	3A_Fmax_AX-108807069	TraesCS3A01G294700.3	sp|Q8DXW9|DPO4_STRA5	DNA polymerase IV	PF00817: impB/mucB/samB family; PF11799: impB/mucB/samB family C-terminal domain	IPR001126: UmuC domain; IPR017961: DNA polymerase, Y-family, little finger domain	GO:0003684 MF: damaged DNA binding;GO:0006281 BP: DNA repair	PF00817; PF11799	IPR001126; IPR017961	GO:0003684; GO:0006281
Kinase, phosphorilation	3A_Fmax_AX-108807069	TraesCS3A01G294800.1	tr|A0A072VB74|A0A072VB74_MEDTR	Riboflavin kinase/fmn hydrolase	PF13419: Haloacid dehalogenase-like hydrolase	IPR006439: HAD hydrolase, subfamily IA; IPR023198: Phosphoglycolate phosphatase, domain 2; IPR023214: HAD-like domain; IPR023465: Riboflavin kinase domain	GO:0008152 BP: metabolic process;GO:0008531 MF: riboflavin kinase activity;GO:0009231 BP: riboflavin biosynthetic process;GO:0016787 MF: hydrolase activity	PF13419	IPR006439; IPR023198; IPR023214; IPR023465	GO:0008152; GO:0008531; GO:0009231; GO:0016787
	3A_Fmax_AX-108807069	TraesCS3A01G294900.1	tr|A0A061GH16|A0A061GH16_THECC	Core-2/I-branching beta-1,6-N-acetylglucosaminyltransferase family protein, putative	PF02485: Core-2/I-Branching enzyme	IPR003406: Glycosyl transferase, family 14	GO:0008375 MF: acetylglucosaminyltransferase activity;GO:0016020 CC: membrane	PF02485	IPR003406	GO:0008375; GO:0016020
	3A_Fmax_AX-108807069	TraesCS3A01G295000.1	tr|A0A1D1YUM5|A0A1D1YUM5_9ARAE	Coenzyme Q-binding protein COQ10, mitochondrial	PF03364: Polyketide cyclase / dehydrase and lipid transport	IPR005031: Coenzyme Q-binding protein COQ10, START domain; IPR023393: START-like domain	NA	PF03364	IPR005031; IPR023393	NA
	3A_Fmax_AX-108807069	TraesCS3A01G295100.1	tr|B9SI79|B9SI79_RICCO	LOB domain-containing protein, putative	PF03195: Protein of unknown function DUF260	IPR004883: Lateral organ boundaries, LOB	NA	PF03195	IPR004883	NA
	3A_Fmax_AX-108807069	TraesCS3A01G295200.1	tr|W9QN21|W9QN21_9ROSA	Histone-lysine N-methyltransferase	PF00856: SET domain	IPR001214: SET domain; IPR006560: AWS domain	GO:0005515 MF: protein binding;GO:0005634 CC: nucleus;GO:0018024 MF: histone-lysine N-methyltransferase activity	PF00856	IPR001214; IPR006560	GO:0005515; GO:0005634; GO:0018024
	3A_Fmax_AX-108807069	TraesCS3A01G295300.2	tr|N1QT82|N1QT82_AEGTA	Transcription initiation factor IIF subunit beta	PF02270: Transcription initiation factor IIF, beta subunit	IPR003196: Transcription initiation factor IIF, beta subunit; IPR011039: Transcription Factor IIF, Rap30/Rap74, interaction; IPR011991: Winged helix-turn-helix DNA-binding domain	GO:0003824 MF: catalytic activity;GO:0005674 CC: transcription factor TFIIF complex;GO:0006366 BP: transcription from RNA polymerase II promoter;GO:0006367 BP: transcription initiation from RNA polymerase II promoter	PF02270	IPR003196; IPR011039; IPR011991	GO:0003824; GO:0005674; GO:0006366; GO:0006367
	3A_Fmax_AX-108807069	TraesCS3A01G295400.2	tr|I2DBG5|I2DBG5_ORYSI	Double stranded RNA binding protein 3	PF00035: Double-stranded RNA binding motif	IPR014720: Double-stranded RNA-binding domain	NA	PF00035	IPR014720	NA
	3A_Fmax_AX-108807069	TraesCS3A01G295500.1	tr|A0A0B4PJM3|A0A0B4PJM3_SOYBN	Beta-glucosidase	PF00933: Glycosyl hydrolase family 3 N terminal domain; PF01915: Glycosyl hydrolase family 3 C-terminal domain	IPR001764: Glycoside hydrolase, family 3, N-terminal; IPR002772: Glycoside hydrolase family 3 C-terminal domain; IPR017853: Glycoside hydrolase superfamily	GO:0004553 MF: hydrolase activity, hydrolyzing O-glycosyl compounds;GO:0005975 BP: carbohydrate metabolic process	PF00933; PF01915	IPR001764; IPR002772; IPR017853	GO:0004553; GO:0005975
	3A_Fmax_AX-108807069	TraesCS3A01G295900.7	tr|G7J6M6|G7J6M6_MEDTR	Ubiquitin carboxyl-terminal hydrolase-like protein	PF00917: MATH domain; PF00443: Ubiquitin carboxyl-terminal hydrolase; PF12436: ICP0-binding domain of Ubiquitin-specific protease 7; PF14533: Ubiquitin-specific protease C-terminal	IPR001394: Peptidase C19, ubiquitin carboxyl-terminal hydrolase; IPR002083: MATH/TRAF domain; IPR008974: TRAF-like; IPR018200: Ubiquitin specific protease, conserved site; IPR024729: Ubiquitin carboxyl-terminal hydrolase 7, ICP0-binding domain; IPR028889: Ubiquitin specific protease domain; IPR029346: Ubiquitin carboxyl-terminal hydrolase, C-terminal	GO:0005515 MF: protein binding;GO:0006511 BP: ubiquitin-dependent protein catabolic process;GO:0016579 BP: protein deubiquitination;GO:0036459 MF: thiol-dependent ubiquitinyl hydrolase activity	PF00917; PF00443; PF12436; PF14533	IPR001394; IPR002083; IPR008974; IPR018200; IPR024729; IPR028889; IPR029346	GO:0005515; GO:0006511; GO:0016579; GO:0036459
	3A_Fmax_AX-108807069	TraesCS3A01G296200.1	tr|B6TJH8|B6TJH8_MAIZE	Mitochondrial glycoprotein	PF02330: Mitochondrial glycoprotein	IPR003428: Mitochondrial glycoprotein	GO:0005759 CC: mitochondrial matrix	PF02330	IPR003428	GO:0005759
	3A_Fmax_AX-108807069	TraesCS3A01G296300.1	tr|G7II68|G7II68_MEDTR	LURP-one-like protein	PF04525: LURP-one-related	IPR007612: LURP1-related protein domain; IPR025659: Tubby C-terminal-like domain	NA	PF04525	IPR007612; IPR025659	NA
	3A_Fmax_AX-108807069	TraesCS3A01G296400.1	tr|A0A061GZZ4|A0A061GZZ4_THECC	Copper transporter, putative	PF04145: Ctr copper transporter family	IPR007274: Ctr copper transporter	GO:0005375 MF: copper ion transmembrane transporter activity;GO:0016021 CC: integral component of membrane;GO:0035434 BP: copper ion transmembrane transport	PF04145	IPR007274	GO:0005375; GO:0016021; GO:0035434
	3A_Fmax_AX-108807069	TraesCS3A01G296500.1	tr|G7JBL0|G7JBL0_MEDTR	ATP-binding ABC transporter	PF00005: ABC transporter	IPR003439: ABC transporter-like; IPR003593: AAA+ ATPase domain; IPR017871: ABC transporter, conserved site; IPR027417: P-loop containing nucleoside triphosphate hydrolase	GO:0005524 MF: ATP binding;GO:0016887 MF: ATPase activity	PF00005	IPR003439; IPR003593; IPR017871; IPR027417	GO:0005524; GO:0016887
	3A_Fmax_AX-108807069	TraesCS3A01G296600.1	tr|Q40862|Q40862_PICGL	Late embryogenesis abundant protein	PF06830: Root cap	IPR009646: Root cap	NA	PF06830	IPR009646	NA
	3A_Fmax_AX-108807069	TraesCS3A01G296700.1	tr|Q94EE7|Q94EE7_ORYSJ	F-box family protein-like	PF12937: F-box-like	IPR001810: F-box domain; IPR032675: Leucine-rich repeat domain, L domain-like	GO:0005515 MF: protein binding	PF12937	IPR001810; IPR032675	GO:0005515
	3A_Fmax_AX-108807069	TraesCS3A01G296800.1	tr|C6L7Y7|C6L7Y7_HORBU	F-box protein	PF07723: Leucine Rich Repeat; PF08387: FBD	IPR006566: FBD domain; IPR013101: Leucine-rich repeat 2; IPR032675: Leucine-rich repeat domain, L domain-like	NA	PF07723; PF08387	IPR006566; IPR013101; IPR032675	NA
	3A_Fmax_AX-108807069	TraesCS3A01G296900.1	tr|Q000T5|Q000T5_ARICO	Tyrosine decarboxylase	PF00282: Pyridoxal-dependent decarboxylase conserved domain	IPR002129: Pyridoxal phosphate-dependent decarboxylase; IPR010977: Aromatic-L-amino-acid decarboxylase; IPR015421: Pyridoxal phosphate-dependent transferase, major region, subdomain 1; IPR015422: Pyridoxal phosphate-dependent transferase, subdomain 2; IPR015424: Pyridoxal phosphate-dependent transferase	GO:0003824 MF: catalytic activity;GO:0006520 BP: cellular amino acid metabolic process;GO:0016831 MF: carboxy-lyase activity;GO:0019752 BP: carboxylic acid metabolic process;GO:0030170 MF: pyridoxal phosphate binding	PF00282	IPR002129; IPR010977; IPR015421; IPR015422; IPR015424	GO:0003824; GO:0006520; GO:0016831; GO:0019752; GO:0030170
	3A_Fmax_AX-108807069	TraesCS3A01G297000.1	tr|Q6J4U2|Q6J4U2_ORYSJ	Skp1-like protein	PF03931: Skp1 family, tetramerisation domain; PF01466: Skp1 family, dimerisation domain	IPR001232: S-phase kinase-associated protein 1-like; IPR011333: SKP1/BTB/POZ domain; IPR016072: SKP1 component, dimerisation; IPR016073: SKP1 component, POZ domain	GO:0006511 BP: ubiquitin-dependent protein catabolic process	PF03931; PF01466	IPR001232; IPR011333; IPR016072; IPR016073	GO:0006511
	3A_Fmax_AX-108807069	TraesCS3A01G297100.1	tr|A0A1D5V620|A0A1D5V620_WHEAT	Peroxidase	PF00141: Peroxidase	IPR000823: Plant peroxidase; IPR002016: Haem peroxidase, plant/fungal/bacterial; IPR010255: Haem peroxidase; IPR019793: Peroxidases heam-ligand binding site; IPR019794: Peroxidase, active site	GO:0004601 MF: peroxidase activity;GO:0006979 BP: response to oxidative stress;GO:0020037 MF: heme binding;GO:0055114 BP: oxidation-reduction process	PF00141	IPR000823; IPR002016; IPR010255; IPR019793; IPR019794	GO:0004601; GO:0006979; GO:0020037; GO:0055114
	3A_Fmax_AX-108807069	TraesCS3A01G297200.1	tr|A0A1D5V9V3|A0A1D5V9V3_WHEAT	Peroxidase	PF00141: Peroxidase	IPR000823: Plant peroxidase; IPR002016: Haem peroxidase, plant/fungal/bacterial; IPR010255: Haem peroxidase; IPR019793: Peroxidases heam-ligand binding site; IPR019794: Peroxidase, active site	GO:0004601 MF: peroxidase activity;GO:0006979 BP: response to oxidative stress;GO:0020037 MF: heme binding;GO:0055114 BP: oxidation-reduction process	PF00141	IPR000823; IPR002016; IPR010255; IPR019793; IPR019794	GO:0004601; GO:0006979; GO:0020037; GO:0055114
	3A_Fmax_AX-108807069	TraesCS3A01G297300.1	tr|A0A1D5V9V4|A0A1D5V9V4_WHEAT	Peroxidase	PF00141: Peroxidase	IPR000823: Plant peroxidase; IPR002016: Haem peroxidase, plant/fungal/bacterial; IPR010255: Haem peroxidase; IPR019793: Peroxidases heam-ligand binding site; IPR019794: Peroxidase, active site	GO:0004601 MF: peroxidase activity;GO:0006979 BP: response to oxidative stress;GO:0020037 MF: heme binding;GO:0055114 BP: oxidation-reduction process	PF00141	IPR000823; IPR002016; IPR010255; IPR019793; IPR019794	GO:0004601; GO:0006979; GO:0020037; GO:0055114
	3A_Fmax_AX-108807069	TraesCS3A01G297400.2	tr|M7ZLQ7|M7ZLQ7_TRIUA	O-acyltransferase WSD1	PF03007: Wax ester synthase-like Acyl-CoA acyltransferase domain; PF06974: Protein of unknown function (DUF1298)	IPR004255: O-acyltransferase, WSD1, N-terminal; IPR009721: O-acyltransferase WSD1, C-terminal	GO:0004144 MF: diacylglycerol O-acyltransferase activity;GO:0045017 BP: glycerolipid biosynthetic process	PF03007; PF06974	IPR004255; IPR009721	GO:0004144; GO:0045017
	3A_Fmax_AX-108807069	TraesCS3A01G297600.1	tr|M8C5S0|M8C5S0_AEGTA	Subtilisin-like protease	PF05922: Peptidase inhibitor I9; PF00082: Subtilase family	IPR000209: Peptidase S8/S53 domain; IPR010259: Peptidase S8 propeptide/proteinase inhibitor I9; IPR015500: Peptidase S8, subtilisin-related; IPR023827: Peptidase S8, subtilisin, Asp-active site; IPR023828: Peptidase S8, subtilisin, Ser-active site	GO:0004252 MF: serine-type endopeptidase activity;GO:0006508 BP: proteolysis	PF05922; PF00082	IPR000209; IPR010259; IPR015500; IPR023827; IPR023828	GO:0004252; GO:0006508
	3A_Fmax_AX-108807069	TraesCS3A01G297700.1	sp|Q5SLQ4|LIPA_THET8	Lipoyl synthase	PF04055: Radical SAM superfamily	IPR003698: Lipoyl synthase; IPR006638: Elongator protein 3/MiaB/NifB; IPR007197: Radical SAM; IPR013785: Aldolase-type TIM barrel	GO:0003824 MF: catalytic activity;GO:0009107 BP: lipoate biosynthetic process;GO:0016992 MF: lipoate synthase activity;GO:0051536 MF: iron-sulfur cluster binding;GO:0051539 MF: 4 iron, 4 sulfur cluster binding	PF04055	IPR003698; IPR006638; IPR007197; IPR013785	GO:0003824; GO:0009107; GO:0016992; GO:0051536; GO:0051539
Kinase, phosphorilation	3A_Fmax_AX-108807069	TraesCS3A01G297800.1	tr|E7CWB1|E7CWB1_WHEAT	Lectin receptor kinase	PF00069: Protein kinase domain	IPR000719: Protein kinase domain; IPR008271: Serine/threonine-protein kinase, active site; IPR011009: Protein kinase-like domain; IPR017441: Protein kinase, ATP binding site	GO:0004672 MF: protein kinase activity;GO:0005524 MF: ATP binding;GO:0006468 BP: protein phosphorylation	PF00069	IPR000719; IPR008271; IPR011009; IPR017441	GO:0004672; GO:0005524; GO:0006468
Kinase, phosphorilation	3A_Fmax_AX-108807069	TraesCS3A01G297900.1	tr|B8XSM8|B8XSM8_WHEAT	Lectin receptor kinase	PF00139: Legume lectin domain	IPR001220: Legume lectin domain; IPR013320: Concanavalin A-like lectin/glucanase domain	GO:0030246 MF: carbohydrate binding	PF00139	IPR001220; IPR013320	GO:0030246
	3A_Fmax_AX-108807069	TraesCS3A01G298000.1	tr|A0A199V9T9|A0A199V9T9_ANACO	Calcium-binding protein	PF13499: EF-hand domain pair; PF13833: EF-hand domain pair	IPR002048: EF-hand domain; IPR011992: EF-hand domain pair; IPR018247: EF-Hand 1, calcium-binding site	GO:0005509 MF: calcium ion binding	PF13499; PF13833	IPR002048; IPR011992; IPR018247	GO:0005509
	3A_Fmax_AX-108807069	TraesCS3A01G298100.1	tr|A0A199V9T9|A0A199V9T9_ANACO	Calcium-binding protein	PF13833: EF-hand domain pair	IPR002048: EF-hand domain; IPR011992: EF-hand domain pair; IPR018247: EF-Hand 1, calcium-binding site	GO:0005509 MF: calcium ion binding	PF13833	IPR002048; IPR011992; IPR018247	GO:0005509
	3A_Fmax_AX-108807069	TraesCS3A01G298200.1	tr|R7VYV4|R7VYV4_AEGTA	Strictosidine synthase	PF03088: Strictosidine synthase	IPR011042: Six-bladed beta-propeller, TolB-like; IPR018119: Strictosidine synthase, conserved region	GO:0009058 BP: biosynthetic process;GO:0016844 MF: strictosidine synthase activity	PF03088	IPR011042; IPR018119	GO:0009058; GO:0016844
	3A_Fmax_AX-108807069	TraesCS3A01G298600.1	tr|M8C214|M8C214_AEGTA	Transmembrane protein 56	PF03798: TLC domain	IPR006634: TRAM/LAG1/CLN8 homology domain	GO:0016021 CC: integral component of membrane	PF03798	IPR006634	GO:0016021
	3A_Fmax_AX-108807069	TraesCS3A01G298700.1	tr|A0A061GG53|A0A061GG53_THECC	XH/XS domain-containing protein	PF03469: XH domain	IPR005379: Uncharacterised domain XH	NA	PF03469	IPR005379	NA
	3A_Fmax_AX-108807069	TraesCS3A01G298800.1	tr|K7V8F5|K7V8F5_MAIZE	Regulatory protein NPR1	PF00651: BTB/POZ domain; PF11900: Domain of unknown function (DUF3420); PF13637: Ankyrin repeats (many copies); PF12313: NPR1/NIM1 like defence protein C terminal	IPR000210: BTB/POZ domain; IPR002110: Ankyrin repeat; IPR011333: SKP1/BTB/POZ domain; IPR020683: Ankyrin repeat-containing domain; IPR021094: NPR1/NIM1-like, C-terminal; IPR024228: Regulatory protein NPR, central domain	GO:0005515 MF: protein binding	PF00651; PF11900; PF13637; PF12313	IPR000210; IPR002110; IPR011333; IPR020683; IPR021094; IPR024228	GO:0005515
	3A_Fmax_AX-108807069	TraesCS3A01G298900.1	tr|B9S326|B9S326_RICCO	ATP-dependent RNA helicase, putative	PF01424: R3H domain; PF00270: DEAD/DEAH box helicase; PF00271: Helicase conserved C-terminal domain; PF04408: Helicase associated domain (HA2); PF07717: Oligonucleotide/oligosaccharide-binding (OB)-fold	IPR001374: R3H domain; IPR001650: Helicase, C-terminal; IPR002110: Ankyrin repeat; IPR007502: Helicase-associated domain; IPR011545: DEAD/DEAH box helicase domain; IPR011709: Domain of unknown function DUF1605; IPR014001: Helicase superfamily 1/2, ATP-binding domain; IPR020683: Ankyrin repeat-containing domain; IPR027417: P-loop containing nucleoside triphosphate hydrolase	GO:0003676 MF: nucleic acid binding;GO:0004386 MF: helicase activity;GO:0005515 MF: protein binding;GO:0005524 MF: ATP binding	PF01424; PF00270; PF00271; PF04408; PF07717	IPR001374; IPR001650; IPR002110; IPR007502; IPR011545; IPR011709; IPR014001; IPR020683; IPR027417	GO:0003676; GO:0004386; GO:0005515; GO:0005524
	3A_Fmax_AX-108807069	TraesCS3A01G299300.1	tr|B6U6P8|B6U6P8_MAIZE	Glycosyl hydrolase, family 43 protein	PF04616: Glycosyl hydrolases family 43	IPR006710: Glycoside hydrolase, family 43; IPR023296: Glycosyl hydrolase, five-bladed beta-propellor domain	GO:0004553 MF: hydrolase activity, hydrolyzing O-glycosyl compounds;GO:0005975 BP: carbohydrate metabolic process	PF04616	IPR006710; IPR023296	GO:0004553; GO:0005975
	3A_Fmax_AX-108807069	TraesCS3A01G299400.1	tr|Q84ZN7|Q84ZN7_ORYSJ	NAM-like protein	PF14303: No apical meristem-associated C-terminal domain	IPR029466: No apical meristem-associated, C-terminal domain	NA	PF14303	IPR029466	NA
	3A_Fmax_AX-108807069	TraesCS3A01G299500.1	tr|A0A059Q0X1|A0A059Q0X1_9POAL	Cellulose synthase	PF13641: Glycosyltransferase like family 2	IPR029044: Nucleotide-diphospho-sugar transferases	NA	PF13641	IPR029044	NA
	3A_Fmax_AX-108807069	TraesCS3A01G299900.1	tr|B4G1A9|B4G1A9_MAIZE	BSD domain containing protein	PF03909: BSD domain	IPR005607: BSD domain	NA	PF03909	IPR005607	NA
	3A_Fmax_AX-108807069	TraesCS3A01G300400.1	tr|A0A1D5VG40|A0A1D5VG40_WHEAT	Protein DETOXIFICATION	PF01554: MatE	IPR002528: Multi antimicrobial extrusion protein	GO:0006855 BP: drug transmembrane transport;GO:0015238 MF: drug transmembrane transporter activity;GO:0015297 MF: antiporter activity;GO:0016020 CC: membrane;GO:0055085 BP: transmembrane transport	PF01554	IPR002528	GO:0006855; GO:0015238; GO:0015297; GO:0016020; GO:0055085
	3A_Fmax_AX-108807069	TraesCS3A01G300500.1	tr|Q94DW4|Q94DW4_ORYSJ	Calmodulin-like protein	PF00036: EF hand; PF13833: EF-hand domain pair	IPR002048: EF-hand domain; IPR011992: EF-hand domain pair; IPR018247: EF-Hand 1, calcium-binding site	GO:0005509 MF: calcium ion binding	PF00036; PF13833	IPR002048; IPR011992; IPR018247	GO:0005509
	3A_Fmax_AX-108807069	TraesCS3A01G300700.1	tr|B9MVJ6|B9MVJ6_POPTR	Serpin family protein	PF00079: Serpin (serine protease inhibitor)	IPR023795: Serpin, conserved site; IPR023796: Serpin domain	NA	PF00079	IPR023795; IPR023796	NA
	3A_Fmax_AX-108807069	TraesCS3A01G300800.2	tr|Q8RWY8|Q8RWY8_ARATH	Nucleic acid binding protein	PF00076: RNA recognition motif. (a.k.a. RRM, RBD, or RNP domain); PF07744: SPOC domain	IPR000504: RNA recognition motif domain; IPR012921: Spen paralogue and orthologue SPOC, C-terminal	GO:0003676 MF: nucleic acid binding	PF00076; PF07744	IPR000504; IPR012921	GO:0003676
	3A_Fmax_AX-108807069	TraesCS3A01G300900.1	tr|Q5JN09|Q5JN09_ORYSJ	Deoxycytidylate deaminase-like	PF00383: Cytidine and deoxycytidylate deaminase zinc-binding region	IPR002125: Cytidine and deoxycytidylate deaminases, zinc-binding; IPR016192: APOBEC/CMP deaminase, zinc-binding; IPR016193: Cytidine deaminase-like	GO:0003824 MF: catalytic activity;GO:0008270 MF: zinc ion binding;GO:0016787 MF: hydrolase activity	PF00383	IPR002125; IPR016192; IPR016193	GO:0003824; GO:0008270; GO:0016787
	3A_Fmax_AX-108807069	TraesCS3A01G301000.1	tr|A0A1E5W4M6|A0A1E5W4M6_9POAL	Pentatricopeptide repeat-containing protein	PF13812: Pentatricopeptide repeat domain; PF01535: PPR repeat	IPR002885: Pentatricopeptide repeat; IPR011990: Tetratricopeptide-like helical domain	GO:0005515 MF: protein binding	PF13812; PF01535	IPR002885; IPR011990	GO:0005515
	3A_Fmax_AX-108807069	TraesCS3A01G301100.1	tr|A0A072UPB4|A0A072UPB4_MEDTR	Acetamidase/formamidase, putative	PF03069: Acetamidase/Formamidase family	IPR004304: Acetamidase/Formamidase	GO:0016811 MF: hydrolase activity, acting on carbon-nitrogen (but not peptide) bonds, in linear amides	PF03069	IPR004304	GO:0016811
	3A_Fmax_AX-108807069	TraesCS3A01G301200.1	tr|A0A178VZK7|A0A178VZK7_ARATH	GH3.3	PF03321: GH3 auxin-responsive promoter	IPR004993: GH3 family	NA	PF03321	IPR004993	NA
	3A_Fmax_AX-108807069	TraesCS3A01G301400.1	sp|P79901|OPSD_SARMI	Rhodopsin	PF03652: Holliday junction resolvase	IPR005227: Putative pre-16S rRNA nuclease; IPR006641: YqgF/RNase H-like domain; IPR012337: Ribonuclease H-like domain	GO:0003676 MF: nucleic acid binding;GO:0006139 BP: nucleobase-containing compound metabolic process;GO:0006364 BP: rRNA processing	PF03652	IPR005227; IPR006641; IPR012337	GO:0003676; GO:0006139; GO:0006364
Kinase, phosphorilation	3A_Fmax_AX-108807069	TraesCS3A01G301500.1	tr|A0A0K9P9Y2|A0A0K9P9Y2_ZOSMR	Glutamate 5-kinase	PF00696: Amino acid kinase family	IPR001048: Aspartate/glutamate/uridylate kinase; IPR024192: Fosfomycin resistance kinase, FomA-type	GO:0016301 MF: kinase activity	PF00696	IPR001048; IPR024192	GO:0016301
Stress and defense related proteins, Heat shock	3A_Fmax_AX-108807069	TraesCS3A01G301600.1	sp|Q6D6C5|HSPQ_PECAS	Heat shock protein HspQ	PF02151: UvrB/uvrC motif; PF08755: Hemimethylated DNA-binding protein YccV like	IPR001943: UVR domain; IPR011722: Hemimethylated DNA-binding domain	GO:0003677 MF: DNA binding;GO:0005515 MF: protein binding	PF02151; PF08755	IPR001943; IPR011722	GO:0003677; GO:0005515
	3A_Fmax_AX-108807069	TraesCS3A01G301900.1	tr|G7KLD2|G7KLD2_MEDTR	Early nodulin-like protein	PF02298: Plastocyanin-like domain	IPR003245: Phytocyanin domain; IPR008972: Cupredoxin	GO:0009055 MF: electron carrier activity	PF02298	IPR003245; IPR008972	GO:0009055
	3A_Fmax_AX-108807069	TraesCS3A01G302000.2	tr|A0A1D1XZZ8|A0A1D1XZZ8_9ARAE	Sporulation protein RMD1	PF02582: Uncharacterised ACR, YagE family COG1723	IPR003734: Domain of unknown function DUF155	NA	PF02582	IPR003734	NA
	3A_Fmax_AX-108807069	TraesCS3A01G302100.1	tr|Q9SP56|Q9SP56_WHEAT	Glutathione S-transferase	PF02798: Glutathione S-transferase, N-terminal domain; PF00043: Glutathione S-transferase, C-terminal domain	IPR004045: Glutathione S-transferase, N-terminal; IPR004046: Glutathione S-transferase, C-terminal; IPR010987: Glutathione S-transferase, C-terminal-like; IPR012336: Thioredoxin-like fold	GO:0005515 MF: protein binding	PF02798; PF00043	IPR004045; IPR004046; IPR010987; IPR012336	GO:0005515
Kinase, phosphorilation	3A_Fmax_AX-108807069	TraesCS3A01G302200.1	tr|A0A0K9P3X9|A0A0K9P3X9_ZOSMR	Receptor-like protein kinase	PF08263: Leucine rich repeat N-terminal domain; PF00069: Protein kinase domain	IPR000719: Protein kinase domain; IPR008271: Serine/threonine-protein kinase, active site; IPR011009: Protein kinase-like domain; IPR013210: Leucine-rich repeat-containing N-terminal, plant-type; IPR017441: Protein kinase, ATP binding site; IPR032675: Leucine-rich repeat domain, L domain-like	GO:0004672 MF: protein kinase activity;GO:0005524 MF: ATP binding;GO:0006468 BP: protein phosphorylation	PF08263; PF00069	IPR000719; IPR008271; IPR011009; IPR013210; IPR017441; IPR032675	GO:0004672; GO:0005524; GO:0006468
	3A_Fmax_AX-108807069	TraesCS3A01G302300.1	tr|Q9SP56|Q9SP56_WHEAT	Glutathione S-transferase	PF02798: Glutathione S-transferase, N-terminal domain; PF00043: Glutathione S-transferase, C-terminal domain	IPR004045: Glutathione S-transferase, N-terminal; IPR004046: Glutathione S-transferase, C-terminal; IPR010987: Glutathione S-transferase, C-terminal-like; IPR012336: Thioredoxin-like fold	GO:0005515 MF: protein binding	PF02798; PF00043	IPR004045; IPR004046; IPR010987; IPR012336	GO:0005515
	3A_Fmax_AX-108807069	TraesCS3A01G302400.1	tr|B6TW10|B6TW10_MAIZE	Glucan endo-1,3-beta-glucosidase 1	PF07983: X8 domain	IPR012946: X8 domain	NA	PF07983	IPR012946	NA
	3A_Fmax_AX-108807069	TraesCS3A01G302500.1	AT1G27690.1	lipase, putative (DUF620)	PF04788: Protein of unknown function (DUF620)	IPR006873: Protein of unknown function DUF620	NA	PF04788	IPR006873	NA
	3A_Fmax_AX-108807069	TraesCS3A01G302600.1	tr|B9RAG8|B9RAG8_RICCO	Exocyst complex component, putative	PF03081: Exo70 exocyst complex subunit	IPR004140: Exocyst complex component Exo70; IPR016159: Cullin repeat-like-containing domain	GO:0000145 CC: exocyst;GO:0006887 BP: exocytosis	PF03081	IPR004140; IPR016159	GO:0000145; GO:0006887
	3A_Fmax_AX-108807069	TraesCS3A01G302700.1	tr|A8CF52|A8CF52_BRACM	Glycerophosphodiester phosphodiesterase	PF03009: Glycerophosphoryl diester phosphodiesterase family	IPR017946: PLC-like phosphodiesterase, TIM beta/alpha-barrel domain; IPR030395: Glycerophosphodiester phosphodiesterase domain	GO:0006629 BP: lipid metabolic process;GO:0008081 MF: phosphoric diester hydrolase activity	PF03009	IPR017946; IPR030395	GO:0006629; GO:0008081
	3A_Fmax_AX-108807069	TraesCS3A01G302900.1	tr|B6TZ02|B6TZ02_MAIZE	TCP family transcription factor containing protein	PF03634: TCP family transcription factor	IPR005333: Transcription factor, TCP; IPR017887: Transcription factor TCP subgroup	NA	PF03634	IPR005333; IPR017887	NA
	3A_Fmax_AX-108807069	TraesCS3A01G303000.1	tr|S8C873|S8C873_9LAMI	Rhomboid family protein	PF01694: Rhomboid family	IPR022764: Peptidase S54, rhomboid domain	GO:0004252 MF: serine-type endopeptidase activity;GO:0016021 CC: integral component of membrane	PF01694	IPR022764	GO:0004252; GO:0016021
	3A_Fmax_AX-108807069	TraesCS3A01G303100.1	sp|Q8NX56|MUTS2_STAAW	Endonuclease MutS2	PF10217: Uncharacterized conserved protein (DUF2039)	IPR019351: Protein of unknown function DUF2039	NA	PF10217	IPR019351	NA
	3A_Fmax_AX-108807069	TraesCS3A01G303200.1	tr|A0A0B2RC63|A0A0B2RC63_GLYSO	Alpha-1,4-glucan-protein synthase [UDP-forming]	PF03214: Reversibly glycosylated polypeptide	IPR004901: Reversibly glycosylated polypeptide family; IPR029044: Nucleotide-diphospho-sugar transferases	GO:0016866 MF: intramolecular transferase activity;GO:0030244 BP: cellulose biosynthetic process	PF03214	IPR004901; IPR029044	GO:0016866; GO:0030244
	3A_Fmax_AX-108807069	TraesCS3A01G303400.3	tr|M7YE38|M7YE38_TRIUA	Mitochondrial import inner membrane translocase subunit TIM50	PF03031: NLI interacting factor-like phosphatase	IPR004274: FCP1 homology domain; IPR023214: HAD-like domain	NA	PF03031	IPR004274; IPR023214	NA
	3A_Fmax_AX-108807069	TraesCS3A01G303600.1	tr|A0A1E5WJI5|A0A1E5WJI5_9POAL	Triacylglycerol lipase SDP1	PF11815: Domain of unknown function (DUF3336); PF01734: Patatin-like phospholipase	IPR002641: Patatin-like phospholipase domain; IPR016035: Acyl transferase/acyl hydrolase/lysophospholipase; IPR021771: Triacylglycerol lipase	GO:0004806 MF: triglyceride lipase activity;GO:0006629 BP: lipid metabolic process;GO:0008152 BP: metabolic process	PF11815; PF01734	IPR002641; IPR016035; IPR021771	GO:0004806; GO:0006629; GO:0008152
	3A_Fmax_AX-108807069	TraesCS3A01G303700.1	tr|M8CF32|M8CF32_AEGTA	50S ribosomal protein L33	PF00471: Ribosomal protein L33	IPR001705: Ribosomal protein L33; IPR011332: Zinc-binding ribosomal protein; IPR018264: Ribosomal protein L33, conserved site	GO:0003735 MF: structural constituent of ribosome;GO:0005622 CC: intracellular;GO:0005840 CC: ribosome;GO:0006412 BP: translation	PF00471	IPR001705; IPR011332; IPR018264	GO:0003735; GO:0005622; GO:0005840; GO:0006412
Stress and defense related proteins, Disease resistance	3A_Fmax_AX-108807069	TraesCS3A01G303800.1	tr|A0A061FNY9|A0A061FNY9_THECC	Disease resistance protein (TIR-NBS class)	PF00931: NB-ARC domain	IPR000157: Toll/interleukin-1 receptor homology (TIR) domain; IPR002182: NB-ARC; IPR003593: AAA+ ATPase domain; IPR027417: P-loop containing nucleoside triphosphate hydrolase	GO:0005515 MF: protein binding;GO:0007165 BP: signal transduction;GO:0043531 MF: ADP binding	PF00931	IPR000157; IPR002182; IPR003593; IPR027417	GO:0005515; GO:0007165; GO:0043531
	3A_Fmax_AX-108807069	TraesCS3A01G303900.1	tr|A0A1J3JQV4|A0A1J3JQV4_NOCCA	Clustered mitochondria protein	PF15044: Mitochondrial function, CLU-N-term; PF12807: Translation initiation factor eIF3 subunit 135; PF13424: Tetratricopeptide repeat	IPR011990: Tetratricopeptide-like helical domain; IPR011991: Winged helix-turn-helix DNA-binding domain; IPR013026: Tetratricopeptide repeat-containing domain; IPR019734: Tetratricopeptide repeat; IPR023231: GSKIP domain; IPR028275: Clustered mitochondria protein, N-terminal; IPR033646: CLU central domain	GO:0005515 MF: protein binding	PF15044; PF12807; PF13424	IPR011990; IPR011991; IPR013026; IPR019734; IPR023231; IPR028275; IPR033646	GO:0005515
Stress and defense related proteins, Zinz finger	3A_Fmax_AX-108807069	TraesCS3A01G304000.1	sp|B9FJG3|RSLE1_ORYSJ	Zinc finger BED domain-containing protein RICESLEEPER 1	PF02892: BED zinc finger	IPR003656: Zinc finger, BED-type; IPR013087: Zinc finger C2H2-type	GO:0003676 MF: nucleic acid binding;GO:0003677 MF: DNA binding	PF02892	IPR003656; IPR013087	GO:0003676; GO:0003677
	3A_Fmax_AX-108807069	TraesCS3A01G304100.1	tr|A0A1J3JQV4|A0A1J3JQV4_NOCCA	Clustered mitochondria protein	PF15044: Mitochondrial function, CLU-N-term; PF12807: Translation initiation factor eIF3 subunit 135; PF13424: Tetratricopeptide repeat	IPR011990: Tetratricopeptide-like helical domain; IPR011991: Winged helix-turn-helix DNA-binding domain; IPR013026: Tetratricopeptide repeat-containing domain; IPR019734: Tetratricopeptide repeat; IPR028275: Clustered mitochondria protein, N-terminal; IPR033646: CLU central domain	GO:0005515 MF: protein binding	PF15044; PF12807; PF13424	IPR011990; IPR011991; IPR013026; IPR019734; IPR028275; IPR033646	GO:0005515
	3A_Fmax_AX-108807069	TraesCS3A01G304300.1	tr|A0A061F6N1|A0A061F6N1_THECC	Ribosomal protein S24/S35, mitochondrial	PF10213: Mitochondrial ribosomal subunit protein	IPR019349: Ribosomal protein S24/S35, mitochondrial, conserved domain	NA	PF10213	IPR019349	NA
	3A_Fmax_AX-108807069	TraesCS3A01G304400.1	tr|A0A1J3DU78|A0A1J3DU78_NOCCA	Protein NRT1/ PTR FAMILY 1.2	PF00854: POT family	IPR000109: Proton-dependent oligopeptide transporter family; IPR020846: Major facilitator superfamily domain	GO:0005215 MF: transporter activity;GO:0006810 BP: transport;GO:0016020 CC: membrane	PF00854	IPR000109; IPR020846	GO:0005215; GO:0006810; GO:0016020
	3A_Fmax_AX-108807069	TraesCS3A01G304500.1	tr|A0A061GAE4|A0A061GAE4_THECC	Major facilitator superfamily protein	PF00854: POT family	IPR000109: Proton-dependent oligopeptide transporter family; IPR020846: Major facilitator superfamily domain	GO:0005215 MF: transporter activity;GO:0006810 BP: transport;GO:0016020 CC: membrane	PF00854	IPR000109; IPR020846	GO:0005215; GO:0006810; GO:0016020
	3A_Fmax_AX-108807069	TraesCS3A01G304600.1	sp|P39062|ACSA_BACSU	Acetyl-coenzyme A synthetase	PF00501: AMP-binding enzyme; PF13193: AMP-binding enzyme C-terminal domain	IPR000873: AMP-dependent synthetase/ligase; IPR020845: AMP-binding, conserved site; IPR025110: AMP-binding enzyme C-terminal domain	GO:0003824 MF: catalytic activity;GO:0008152 BP: metabolic process	PF00501; PF13193	IPR000873; IPR020845; IPR025110	GO:0003824; GO:0008152
	3A_Fmax_AX-108807069	TraesCS3A01G304700.1	tr|D7LGD7|D7LGD7_ARALL	Pentatricopeptide repeat-containing protein	PF13041: PPR repeat family; PF01535: PPR repeat; PF14432: DYW family of nucleic acid deaminases	IPR002885: Pentatricopeptide repeat; IPR011990: Tetratricopeptide-like helical domain; IPR032867: DYW domain	GO:0005515 MF: protein binding;GO:0008270 MF: zinc ion binding	PF13041; PF01535; PF14432	IPR002885; IPR011990; IPR032867	GO:0005515; GO:0008270
	3A_Fmax_AX-108807069	TraesCS3A01G304800.1	tr|A0A0K9NTR3|A0A0K9NTR3_ZOSMR	Tesmin/TSO1-like CXC domain-containing protein	PF03638: Tesmin/TSO1-like CXC domain, cysteine-rich domain	IPR005172: CRC domain; IPR033467: Tesmin/TSO1-like CXC domain	NA	PF03638	IPR005172; IPR033467	NA
	3A_Fmax_AX-108807069	TraesCS3A01G304900.1	tr|A0A061QRL8|A0A061QRL8_9CHLO	Protein curvature thylakoid chloroplastic-like	PF14159: CAAD domains of cyanobacterial aminoacyl-tRNA synthetase	IPR025564: Cyanobacterial aminoacyl-tRNA synthetase, CAAD domain	NA	PF14159	IPR025564	NA
Stress and defense related proteins, Chaperone protein	3A_Fmax_AX-108807069	TraesCS3A01G305100.3	tr|A0A0K9NQJ7|A0A0K9NQJ7_ZOSMR	Chaperone DnaK	PF00012: Hsp70 protein	IPR012725: Chaperone DnaK; IPR013126: Heat shock protein 70 family; IPR018181: Heat shock protein 70, conserved site; IPR029047: Heat shock protein 70kD, peptide-binding domain; IPR029048: Heat shock protein 70kD, C-terminal domain	GO:0005524 MF: ATP binding;GO:0006457 BP: protein folding;GO:0051082 MF: unfolded protein binding	PF00012	IPR012725; IPR013126; IPR018181; IPR029047; IPR029048	GO:0005524; GO:0006457; GO:0051082
	3A_Fmax_AX-108807069	TraesCS3A01G305300.1	tr|G7IUR3|G7IUR3_MEDTR	Homeobox leucine zipper protein	PF00046: Homeobox domain; PF01852: START domain	IPR001356: Homeobox domain; IPR002913: START domain; IPR009057: Homeobox domain-like; IPR017970: Homeobox, conserved site; IPR023393: START-like domain	GO:0003677 MF: DNA binding;GO:0006355 BP: regulation of transcription, DNA-templated;GO:0008289 MF: lipid binding;GO:0043565 MF: sequence-specific DNA binding	PF00046; PF01852	IPR001356; IPR002913; IPR009057; IPR017970; IPR023393	GO:0003677; GO:0006355; GO:0008289; GO:0043565
	3A_Fmax_AX-108807069	TraesCS3A01G305400.2	tr|M7YLN2|M7YLN2_TRIUA	Aspartate aminotransferase	PF00155: Aminotransferase class I and II	IPR000796: Aspartate/other aminotransferase; IPR004838: Aminotransferases, class-I, pyridoxal-phosphate-binding site; IPR004839: Aminotransferase, class I/classII; IPR015421: Pyridoxal phosphate-dependent transferase, major region, subdomain 1; IPR015422: Pyridoxal phosphate-dependent transferase, subdomain 2; IPR015424: Pyridoxal phosphate-dependent transferase	GO:0003824 MF: catalytic activity;GO:0006520 BP: cellular amino acid metabolic process;GO:0008483 MF: transaminase activity;GO:0009058 BP: biosynthetic process;GO:0030170 MF: pyridoxal phosphate binding	PF00155	IPR000796; IPR004838; IPR004839; IPR015421; IPR015422; IPR015424	GO:0003824; GO:0006520; GO:0008483; GO:0009058; GO:0030170
	3A_Fmax_AX-108807069	TraesCS3A01G305500.1	tr|A0A0K9P4H1|A0A0K9P4H1_ZOSMR	Rop guanine nucleotide exchange factor	PF03759: PRONE (Plant-specific Rop nucleotide exchanger)	IPR005512: PRONE domain	GO:0005089 MF: Rho guanyl-nucleotide exchange factor activity	PF03759	IPR005512	GO:0005089
	3A_Fmax_AX-108807069	TraesCS3A01G305600.1	tr|Q09IX9|Q09IX9_ORYSI	Dynein light chain	PF01221: Dynein light chain type 1	IPR001372: Dynein light chain, type 1/2	GO:0007017 BP: microtubule-based process;GO:0030286 CC: dynein complex	PF01221	IPR001372	GO:0007017; GO:0030286
	3A_Fmax_AX-108807069	TraesCS3A01G305700.1	tr|G7LJF6|G7LJF6_MEDTR	Nucleobase-ascorbate transporter-like protein	PF00860: Permease family	IPR006043: Xanthine/uracil/vitamin C permease	GO:0005215 MF: transporter activity;GO:0006810 BP: transport;GO:0016020 CC: membrane;GO:0055085 BP: transmembrane transport	PF00860	IPR006043	GO:0005215; GO:0006810; GO:0016020; GO:0055085
	3A_Fmax_AX-108807069	TraesCS3A01G305800.1	tr|A0A199W147|A0A199W147_ANACO	SAP30-binding protein	PF07818: HCNGP-like protein	IPR012479: SAP30-binding protein	GO:0006355 BP: regulation of transcription, DNA-templated	PF07818	IPR012479	GO:0006355
Kinase, phosphorilation	3A_Fmax_AX-108807069	TraesCS3A01G305900.1	tr|A0A1D5VG08|A0A1D5VG08_WHEAT	Non-specific serine/threonine protein kinase	PF00069: Protein kinase domain; PF03822: NAF domain	IPR000719: Protein kinase domain; IPR004041: NAF domain; IPR008271: Serine/threonine-protein kinase, active site; IPR011009: Protein kinase-like domain; IPR017441: Protein kinase, ATP binding site; IPR018451: NAF/FISL domain	GO:0004672 MF: protein kinase activity;GO:0005524 MF: ATP binding;GO:0006468 BP: protein phosphorylation;GO:0007165 BP: signal transduction	PF00069; PF03822	IPR000719; IPR004041; IPR008271; IPR011009; IPR017441; IPR018451	GO:0004672; GO:0005524; GO:0006468; GO:0007165
Kinase, phosphorilation	3A_Fmax_AX-108807069	TraesCS3A01G306000.1	tr|A0A1D5VDV5|A0A1D5VDV5_WHEAT	Non-specific serine/threonine protein kinase	PF00069: Protein kinase domain; PF03822: NAF domain	IPR000719: Protein kinase domain; IPR004041: NAF domain; IPR008271: Serine/threonine-protein kinase, active site; IPR011009: Protein kinase-like domain; IPR017441: Protein kinase, ATP binding site; IPR018451: NAF/FISL domain	GO:0004672 MF: protein kinase activity;GO:0005524 MF: ATP binding;GO:0006468 BP: protein phosphorylation;GO:0007165 BP: signal transduction	PF00069; PF03822	IPR000719; IPR004041; IPR008271; IPR011009; IPR017441; IPR018451	GO:0004672; GO:0005524; GO:0006468; GO:0007165
	3A_Fmax_AX-108807069	TraesCS3A01G306200.1	tr|A0A061GLK1|A0A061GLK1_THECC	Transcription factor-related, putative	PF14144: Seed dormancy control	IPR025422: Transcription factor TGA like domain	GO:0006351 BP: transcription, DNA-templated;GO:0043565 MF: sequence-specific DNA binding	PF14144	IPR025422	GO:0006351; GO:0043565
	3A_Fmax_AX-108807069	TraesCS3A01G306400.2	AT2G30990.5	arginine N-methyltransferase, putative (DUF688)	PF05097: Protein of unknown function (DUF688)	IPR007789: Protein of unknown function DUF688	NA	PF05097	IPR007789	NA
	3A_Fmax_AX-108807069	TraesCS3A01G306500.1	tr|A0A061GZ51|A0A061GZ51_THECC	6,7-dimethyl-8-ribityllumazine synthase	PF14009: Domain of unknown function (DUF4228)	IPR025322: Protein of unknown function DUF4228, plant	NA	PF14009	IPR025322	NA
	3A_Fmax_AX-108807069	TraesCS3A01G306600.1	tr|A0A1D5VDN4|A0A1D5VDN4_WHEAT	Phosphatidate cytidylyltransferase	PF01148: Cytidylyltransferase family	IPR000374: Phosphatidate cytidylyltransferase; IPR016720: Phosphatidate cytidylyltransferase, eukaryota	GO:0004605 MF: phosphatidate cytidylyltransferase activity;GO:0016020 CC: membrane;GO:0016772 MF: transferase activity, transferring phosphorus-containing groups	PF01148	IPR000374; IPR016720	GO:0004605; GO:0016020; GO:0016772
	3A_Fmax_AX-108807069	TraesCS3A01G306700.1	tr|B9EZR3|B9EZR3_ORYSJ	Phosphoenolpyruvate carboxylase	PF00311: Phosphoenolpyruvate carboxylase	IPR015813: Pyruvate/Phosphoenolpyruvate kinase-like domain; IPR018129: Phosphoenolpyruvate carboxylase, Lys active site; IPR021135: Phosphoenolpyruvate carboxylase; IPR022805: Phosphoenolpyruvate carboxylase, bacterial/plant-type; IPR033129: Phosphoenolpyruvate carboxylase, His active site	GO:0003824 MF: catalytic activity;GO:0006099 BP: tricarboxylic acid cycle;GO:0008964 MF: phosphoenolpyruvate carboxylase activity;GO:0015977 BP: carbon fixation	PF00311	IPR015813; IPR018129; IPR021135; IPR022805; IPR033129	GO:0003824; GO:0006099; GO:0008964; GO:0015977
Stress and defense related proteins, Zinz finger	3A_Fmax_AX-108807069	TraesCS3A01G306800.1	tr|Q8L5E8|Q8L5E8_HORVU	Dof zinc finger protein	PF02701: Dof domain, zinc finger	IPR003851: Zinc finger, Dof-type	GO:0003677 MF: DNA binding;GO:0006355 BP: regulation of transcription, DNA-templated	PF02701	IPR003851	GO:0003677; GO:0006355
Kinase, phosphorilation	3A_Fmax_AX-108807069	TraesCS3A01G306900.1	tr|A0A072VB74|A0A072VB74_MEDTR	Riboflavin kinase/fmn hydrolase	PF13419: Haloacid dehalogenase-like hydrolase	IPR006439: HAD hydrolase, subfamily IA; IPR023198: Phosphoglycolate phosphatase, domain 2; IPR023214: HAD-like domain	GO:0008152 BP: metabolic process;GO:0016787 MF: hydrolase activity	PF13419	IPR006439; IPR023198; IPR023214	GO:0008152; GO:0016787
	3A_Fmax_AX-108807069	TraesCS3A01G307000.1	tr|A0A061GZL6|A0A061GZL6_THECC	Alpha/beta-Hydrolases superfamily protein	PF07859: alpha/beta hydrolase fold	IPR013094: Alpha/beta hydrolase fold-3; IPR029058: Alpha/Beta hydrolase fold	GO:0008152 BP: metabolic process;GO:0016787 MF: hydrolase activity	PF07859	IPR013094; IPR029058	GO:0008152; GO:0016787
	3A_Fmax_AX-108807069	TraesCS3A01G307100.1	tr|A0A061GZL6|A0A061GZL6_THECC	Alpha/beta-Hydrolases superfamily protein	PF07859: alpha/beta hydrolase fold	IPR013094: Alpha/beta hydrolase fold-3; IPR029058: Alpha/Beta hydrolase fold	GO:0008152 BP: metabolic process;GO:0016787 MF: hydrolase activity	PF07859	IPR013094; IPR029058	GO:0008152; GO:0016787
	3A_Fmax_AX-108807069	TraesCS3A01G307200.1	tr|A0A061GZL6|A0A061GZL6_THECC	Alpha/beta-Hydrolases superfamily protein	PF07859: alpha/beta hydrolase fold	IPR013094: Alpha/beta hydrolase fold-3; IPR029058: Alpha/Beta hydrolase fold	GO:0008152 BP: metabolic process;GO:0016787 MF: hydrolase activity	PF07859	IPR013094; IPR029058	GO:0008152; GO:0016787
	3A_Fmax_AX-108807069	TraesCS3A01G307300.1	AT1G57790.1	F-box family protein	PF03478: Protein of unknown function (DUF295)	IPR001810: F-box domain; IPR005174: Domain unknown function DUF295	GO:0005515 MF: protein binding	PF03478	IPR001810; IPR005174	GO:0005515
	3A_Fmax_AX-108807069	TraesCS3A01G307400.1	tr|M8BYW2|M8BYW2_AEGTA	Signal recognition particle 14 kDa protein	PF02290: Signal recognition particle 14kD protein	IPR003210: Signal recognition particle, SRP14 subunit; IPR009018: Signal recognition particle, SRP9/SRP14 subunit	GO:0005786 CC: signal recognition particle, endoplasmic reticulum targeting;GO:0006614 BP: SRP-dependent cotranslational protein targeting to membrane;GO:0008312 MF: 7S RNA binding;GO:0030942 MF: endoplasmic reticulum signal peptide binding;GO:0048500 CC: signal recognition particle	PF02290	IPR003210; IPR009018	GO:0005786; GO:0006614; GO:0008312; GO:0030942; GO:0048500
Kinase, phosphorilation	3A_Fmax_AX-108807069	TraesCS3A01G307500.1	AT4G08850.2	Leucine-rich repeat receptor-like protein kinase family protein	PF08263: Leucine rich repeat N-terminal domain; PF13855: Leucine rich repeat; PF00560: Leucine Rich Repeat	IPR001611: Leucine-rich repeat; IPR003591: Leucine-rich repeat, typical subtype; IPR013210: Leucine-rich repeat-containing N-terminal, plant-type; IPR032675: Leucine-rich repeat domain, L domain-like	GO:0005515 MF: protein binding	PF08263; PF13855; PF00560	IPR001611; IPR003591; IPR013210; IPR032675	GO:0005515
Kinase, phosphorilation	3A_Fmax_AX-108807069	TraesCS3A01G307600.1	tr|B9SZK5|B9SZK5_RICCO	Receptor-kinase, putative	PF00069: Protein kinase domain	IPR000719: Protein kinase domain; IPR008271: Serine/threonine-protein kinase, active site; IPR011009: Protein kinase-like domain; IPR017441: Protein kinase, ATP binding site; IPR032675: Leucine-rich repeat domain, L domain-like	GO:0004672 MF: protein kinase activity;GO:0005524 MF: ATP binding;GO:0006468 BP: protein phosphorylation	PF00069	IPR000719; IPR008271; IPR011009; IPR017441; IPR032675	GO:0004672; GO:0005524; GO:0006468
	3A_Fmax_AX-108807069	TraesCS3A01G307700.1	tr|A0MLT6|A0MLT6_ORYSJ	Myb-like transcription factor	PF00249: Myb-like DNA-binding domain	IPR001005: SANT/Myb domain; IPR009057: Homeobox domain-like; IPR017930: Myb domain	GO:0003677 MF: DNA binding	PF00249	IPR001005; IPR009057; IPR017930	GO:0003677
	3A_Fmax_AX-108807069	TraesCS3A01G308000.1	tr|B9SGV2|B9SGV2_RICCO	Arginine/serine-rich splicing factor, putative	PF00076: RNA recognition motif. (a.k.a. RRM, RBD, or RNP domain); PF00098: Zinc knuckle	IPR000504: RNA recognition motif domain; IPR001878: Zinc finger, CCHC-type	GO:0003676 MF: nucleic acid binding;GO:0008270 MF: zinc ion binding	PF00076; PF00098	IPR000504; IPR001878	GO:0003676; GO:0008270
Kinase, phosphorilation	3A_Fmax_AX-108807069	TraesCS3A01G308100.1	tr|G7IUA3|G7IUA3_MEDTR	Receptor-like kinase, putative	PF12819: Carbohydrate-binding protein of the ER; PF07714: Protein tyrosine kinase	IPR000719: Protein kinase domain; IPR001245: Serine-threonine/tyrosine-protein kinase, catalytic domain; IPR008271: Serine/threonine-protein kinase, active site; IPR011009: Protein kinase-like domain; IPR017441: Protein kinase, ATP binding site; IPR024788: Malectin-like carbohydrate-binding domain	GO:0004672 MF: protein kinase activity;GO:0005524 MF: ATP binding;GO:0006468 BP: protein phosphorylation	PF12819; PF07714	IPR000719; IPR001245; IPR008271; IPR011009; IPR017441; IPR024788	GO:0004672; GO:0005524; GO:0006468
	3A_Fmax_AX-108807069	TraesCS3A01G308200.1	tr|A0A199UQJ3|A0A199UQJ3_ANACO	GDSL esterase/lipase	PF00657: GDSL-like Lipase/Acylhydrolase	IPR001087: GDSL lipase/esterase; IPR013830: SGNH hydrolase-type esterase domain	GO:0016788 MF: hydrolase activity, acting on ester bonds	PF00657	IPR001087; IPR013830	GO:0016788
	3A_Fmax_AX-108807069	TraesCS3A01G308400.1	tr|R7W2W1|R7W2W1_AEGTA	Cucumisin	PF07893: Protein of unknown function (DUF1668)	IPR012871: Protein of unknown function DUF1677, Oryza sativa	NA	PF07893	IPR012871	NA
	3A_Fmax_AX-108807069	TraesCS3A01G308500.1	tr|R9YZ62|R9YZ62_NARTA	MYB transcription factor	PF00249: Myb-like DNA-binding domain	IPR001005: SANT/Myb domain; IPR006447: Myb domain, plants; IPR009057: Homeobox domain-like; IPR017930: Myb domain	GO:0003677 MF: DNA binding	PF00249	IPR001005; IPR006447; IPR009057; IPR017930	GO:0003677
Stress and defense related proteins, Zinz finger	3A_Fmax_AX-108807069	TraesCS3A01G308700.1	tr|A0A072UBE0|A0A072UBE0_MEDTR	Zinc finger homeodomain protein	PF04770: ZF-HD protein dimerisation region	IPR006456: ZF-HD homeobox protein, Cys/His-rich dimerisation domain; IPR009057: Homeobox domain-like	GO:0003677 MF: DNA binding	PF04770	IPR006456; IPR009057	GO:0003677
	3A_Fmax_AX-108807069	TraesCS3A01G308800.1	tr|A0A077RQP4|A0A077RQP4_WHEAT	Xyloglucan endotransglucosylase/hydrolase	PF00722: Glycosyl hydrolases family 16; PF06955: Xyloglucan endo-transglycosylase (XET) C-terminus	IPR000757: Glycoside hydrolase family 16; IPR010713: Xyloglucan endo-transglycosylase, C-terminal; IPR013320: Concanavalin A-like lectin/glucanase domain; IPR016455: Xyloglucan endotransglucosylase/hydrolase	GO:0004553 MF: hydrolase activity, hydrolyzing O-glycosyl compounds;GO:0005618 CC: cell wall;GO:0005975 BP: carbohydrate metabolic process;GO:0006073 BP: cellular glucan metabolic process;GO:0010411 BP: xyloglucan metabolic process;GO:0016762 MF: xyloglucan:xyloglucosyl transferase activity;GO:0042546 BP: cell wall biogenesis;GO:0048046 CC: apoplast	PF00722; PF06955	IPR000757; IPR010713; IPR013320; IPR016455	GO:0004553; GO:0005618; GO:0005975; GO:0006073; GO:0010411; GO:0016762; GO:0042546; GO:0048046
	3A_Fmax_AX-108807069	TraesCS3A01G309000.2	tr|A7UHA4|A7UHA4_9POAL	Glutathione S-transferase	PF02798: Glutathione S-transferase, N-terminal domain; PF00043: Glutathione S-transferase, C-terminal domain	IPR004045: Glutathione S-transferase, N-terminal; IPR004046: Glutathione S-transferase, C-terminal; IPR010987: Glutathione S-transferase, C-terminal-like; IPR012336: Thioredoxin-like fold	GO:0005515 MF: protein binding	PF02798; PF00043	IPR004045; IPR004046; IPR010987; IPR012336	GO:0005515
	3A_Fmax_AX-108807069	TraesCS3A01G309100.2	tr|A7UHA4|A7UHA4_9POAL	Glutathione S-transferase	PF02798: Glutathione S-transferase, N-terminal domain; PF00043: Glutathione S-transferase, C-terminal domain	IPR004045: Glutathione S-transferase, N-terminal; IPR004046: Glutathione S-transferase, C-terminal; IPR010987: Glutathione S-transferase, C-terminal-like; IPR012336: Thioredoxin-like fold	GO:0005515 MF: protein binding	PF02798; PF00043	IPR004045; IPR004046; IPR010987; IPR012336	GO:0005515
	3A_Fmax_AX-108807069	TraesCS3A01G309200.1	tr|A0A061FJ39|A0A061FJ39_THECC	RING/U-box superfamily protein, putative	PF13639: Ring finger domain	IPR001841: Zinc finger, RING-type; IPR013083: Zinc finger, RING/FYVE/PHD-type	GO:0005515 MF: protein binding;GO:0008270 MF: zinc ion binding	PF13639	IPR001841; IPR013083	GO:0005515; GO:0008270
	3A_Fmax_AX-108807069	TraesCS3A01G309300.1	tr|A0A061EHX5|A0A061EHX5_THECC	RING/U-box superfamily protein, putative	PF13639: Ring finger domain	IPR001841: Zinc finger, RING-type; IPR013083: Zinc finger, RING/FYVE/PHD-type	GO:0005515 MF: protein binding;GO:0008270 MF: zinc ion binding	PF13639	IPR001841; IPR013083	GO:0005515; GO:0008270
	3A_Fmax_AX-108807069	TraesCS3A01G309400.1	tr|A0A061EEQ8|A0A061EEQ8_THECC	RING/U-box superfamily protein	PF13639: Ring finger domain	IPR001841: Zinc finger, RING-type; IPR013083: Zinc finger, RING/FYVE/PHD-type	GO:0005515 MF: protein binding;GO:0008270 MF: zinc ion binding	PF13639	IPR001841; IPR013083	GO:0005515; GO:0008270
	3A_Fmax_AX-108807069	TraesCS3A01G309500.1	tr|A0A061EEQ8|A0A061EEQ8_THECC	RING/U-box superfamily protein	PF13639: Ring finger domain	IPR001841: Zinc finger, RING-type; IPR013083: Zinc finger, RING/FYVE/PHD-type	GO:0005515 MF: protein binding;GO:0008270 MF: zinc ion binding	PF13639	IPR001841; IPR013083	GO:0005515; GO:0008270
	3A_Fmax_AX-108807069	TraesCS3A01G309600.1	tr|I1HB18|I1HB18_BRADI	Glycosyltransferases	PF03360: Glycosyltransferase family 43	IPR005027: Glycosyl transferase, family 43; IPR029044: Nucleotide-diphospho-sugar transferases	GO:0015018 MF: galactosylgalactosylxylosylprotein 3-beta-glucuronosyltransferase activity;GO:0016020 CC: membrane	PF03360	IPR005027; IPR029044	GO:0015018; GO:0016020
	3A_Fmax_AX-108807069	TraesCS3A01G309800.1	tr|A0A1J3IHF6|A0A1J3IHF6_NOCCA	Cell number regulator 8	PF04749: PLAC8 family	IPR006461: PLAC8 motif-containing protein	NA	PF04749	IPR006461	NA
	3A_Fmax_AX-108807069	TraesCS3A01G309900.2	tr|A0A1D5VM42|A0A1D5VM42_WHEAT	Importin subunit alpha	PF00514: Armadillo/beta-catenin-like repeat	IPR000225: Armadillo; IPR011989: Armadillo-like helical; IPR016024: Armadillo-type fold	GO:0005488 MF: binding;GO:0005515 MF: protein binding	PF00514	IPR000225; IPR011989; IPR016024	GO:0005488; GO:0005515
	3A_Fmax_AX-108807069	TraesCS3A01G310100.1	tr|A0A1D5VM70|A0A1D5VM70_WHEAT	Carboxypeptidase	PF00450: Serine carboxypeptidase	IPR001563: Peptidase S10, serine carboxypeptidase; IPR018202: Serine carboxypeptidase, serine active site; IPR029058: Alpha/Beta hydrolase fold; IPR033124: Serine carboxypeptidases, histidine active site	GO:0004185 MF: serine-type carboxypeptidase activity;GO:0006508 BP: proteolysis	PF00450	IPR001563; IPR018202; IPR029058; IPR033124	GO:0004185; GO:0006508
	3A_Fmax_AX-108807069	TraesCS3A01G310200.1	tr|A0A103Y5W1|A0A103Y5W1_CYNCS	Phloem protein 2-like protein	PF14299: Phloem protein 2	IPR025886: Phloem protein 2-like	NA	PF14299	IPR025886	NA
	3A_Fmax_AX-108807069	TraesCS3A01G310400.2	tr|A0A1D1YFW9|A0A1D1YFW9_9ARAE	Arginine--tRNA ligase	PF03485: Arginyl tRNA synthetase N terminal domain; PF00750: tRNA synthetases class I (R); PF05746: DALR anticodon binding domain	IPR001278: Arginine-tRNA ligase; IPR001412: Aminoacyl-tRNA synthetase, class I, conserved site; IPR005148: Arginyl tRNA synthetase N-terminal domain; IPR008909: DALR anticodon binding; IPR009080: Aminoacyl-tRNA synthetase, class Ia, anticodon-binding; IPR014729: Rossmann-like alpha/beta/alpha sandwich fold	GO:0000166 MF: nucleotide binding;GO:0004812 MF: aminoacyl-tRNA ligase activity;GO:0004814 MF: arginine-tRNA ligase activity;GO:0005524 MF: ATP binding;GO:0005737 CC: cytoplasm;GO:0006418 BP: tRNA aminoacylation for protein translation;GO:0006420 BP: arginyl-tRNA aminoacylation	PF03485; PF00750; PF05746	IPR001278; IPR001412; IPR005148; IPR008909; IPR009080; IPR014729	GO:0000166; GO:0004812; GO:0004814; GO:0005524; GO:0005737; GO:0006418; GO:0006420
	3A_Fmax_AX-108807069	TraesCS3A01G310500.1	tr|M8AZ83|M8AZ83_AEGTA	B3 domain-containing protein	PF02362: B3 DNA binding domain	IPR003340: B3 DNA binding domain; IPR015300: DNA-binding pseudobarrel domain	GO:0003677 MF: DNA binding	PF02362	IPR003340; IPR015300	GO:0003677
	3A_Fmax_AX-108807069	TraesCS3A01G310600.1	tr|M8BDJ9|M8BDJ9_AEGTA	B3 domain-containing protein	PF02362: B3 DNA binding domain	IPR003340: B3 DNA binding domain; IPR015300: DNA-binding pseudobarrel domain	GO:0003677 MF: DNA binding	PF02362	IPR003340; IPR015300	GO:0003677
Stress and defense related proteins, Zinz finger	3A_Fmax_AX-108807069	TraesCS3A01G310700.1	tr|B9I4S8|B9I4S8_POPTR	NF-X1 type zinc finger family protein	PF01422: NF-X1 type zinc finger	IPR000967: Zinc finger, NF-X1-type; IPR001841: Zinc finger, RING-type; IPR019786: Zinc finger, PHD-type, conserved site	GO:0003700 MF: transcription factor activity, sequence-specific DNA binding;GO:0005515 MF: protein binding;GO:0005634 CC: nucleus;GO:0006355 BP: regulation of transcription, DNA-templated;GO:0008270 MF: zinc ion binding	PF01422	IPR000967; IPR001841; IPR019786	GO:0003700; GO:0005515; GO:0005634; GO:0006355; GO:0008270
	3A_Fmax_AX-108807069	TraesCS3A01G310800.1	tr|B9SN31|B9SN31_RICCO	Pentatricopeptide repeat-containing protein, putative	PF01535: PPR repeat; PF13041: PPR repeat family	IPR002885: Pentatricopeptide repeat; IPR011990: Tetratricopeptide-like helical domain	GO:0005515 MF: protein binding	PF01535; PF13041	IPR002885; IPR011990	GO:0005515
Photoysnthesis	3A_Fmax_AX-108807069	TraesCS3A01G311000.1	tr|I3VIX9|I3VIX9_HORVV	Cytokinin oxidase/dehydrogenase	PF01565: FAD binding domain; PF09265: Cytokinin dehydrogenase 1, FAD and cytokinin binding	IPR006094: FAD linked oxidase, N-terminal; IPR015345: Cytokinin dehydrogenase 1, FAD/cytokinin binding domain; IPR016164: FAD-linked oxidase-like, C-terminal; IPR016166: FAD-binding, type 2; IPR016167: FAD-binding, type 2, subdomain 1; IPR016169: CO dehydrogenase flavoprotein-like, FAD-binding, subdomain 2; IPR016170: Vanillyl-alcohol oxidase/Cytokinin dehydrogenase C-terminal domain	GO:0003824 MF: catalytic activity;GO:0009690 BP: cytokinin metabolic process;GO:0016491 MF: oxidoreductase activity;GO:0016614 MF: oxidoreductase activity, acting on CH-OH group of donors;GO:0019139 MF: cytokinin dehydrogenase activity;GO:0050660 MF: flavin adenine dinucleotide binding;GO:0055114 BP: oxidation-reduction process	PF01565; PF09265	IPR006094; IPR015345; IPR016164; IPR016166; IPR016167; IPR016169; IPR016170	GO:0003824; GO:0009690; GO:0016491; GO:0016614; GO:0019139; GO:0050660; GO:0055114
Photoysnthesis	3A_Fmax_AX-108807069	TraesCS3A01G311100.1	tr|H6TXN8|H6TXN8_WHEAT	Cytokinin oxidase/dehydrogenase	PF01565: FAD binding domain; PF09265: Cytokinin dehydrogenase 1, FAD and cytokinin binding	IPR006094: FAD linked oxidase, N-terminal; IPR015345: Cytokinin dehydrogenase 1, FAD/cytokinin binding domain; IPR016164: FAD-linked oxidase-like, C-terminal; IPR016166: FAD-binding, type 2; IPR016167: FAD-binding, type 2, subdomain 1; IPR016169: CO dehydrogenase flavoprotein-like, FAD-binding, subdomain 2; IPR016170: Vanillyl-alcohol oxidase/Cytokinin dehydrogenase C-terminal domain	GO:0003824 MF: catalytic activity;GO:0009690 BP: cytokinin metabolic process;GO:0016491 MF: oxidoreductase activity;GO:0016614 MF: oxidoreductase activity, acting on CH-OH group of donors;GO:0019139 MF: cytokinin dehydrogenase activity;GO:0050660 MF: flavin adenine dinucleotide binding;GO:0055114 BP: oxidation-reduction process	PF01565; PF09265	IPR006094; IPR015345; IPR016164; IPR016166; IPR016167; IPR016169; IPR016170	GO:0003824; GO:0009690; GO:0016491; GO:0016614; GO:0019139; GO:0050660; GO:0055114
	3A_Fmax_AX-108807069	TraesCS3A01G311300.1	tr|A0A1D5VHY3|A0A1D5VHY3_WHEAT	RNA-dependent RNA polymerase	PF05183: RNA dependent RNA polymerase	IPR007855: RNA-dependent RNA polymerase, eukaryotic-type	GO:0003968 MF: RNA-directed 5'-3' RNA polymerase activity	PF05183	IPR007855	GO:0003968
	3A_Fmax_AX-108807069	TraesCS3A01G311500.1	tr|A0A1D5VHH8|A0A1D5VHH8_WHEAT	RNA-dependent RNA polymerase	PF05183: RNA dependent RNA polymerase	IPR007855: RNA-dependent RNA polymerase, eukaryotic-type	GO:0003968 MF: RNA-directed 5'-3' RNA polymerase activity	PF05183	IPR007855	GO:0003968
Kinase, phosphorilation	3A_Fmax_AX-108807069	TraesCS3A01G311600.3	tr|B9HE22|B9HE22_POPTR	Kinase family protein	PF00069: Protein kinase domain	IPR000719: Protein kinase domain; IPR008271: Serine/threonine-protein kinase, active site; IPR011009: Protein kinase-like domain	GO:0004672 MF: protein kinase activity;GO:0005524 MF: ATP binding;GO:0006468 BP: protein phosphorylation	PF00069	IPR000719; IPR008271; IPR011009	GO:0004672; GO:0005524; GO:0006468
Stress and defense related proteins	3A_Fmax_AX-108807069	TraesCS3A01G311700.1	AT4G02210.2	Myb/SANT-like DNA-binding domain protein	PF12776: Myb/SANT-like DNA-binding domain	IPR024752: Myb/SANT-like domain	NA	PF12776	IPR024752	NA
	3A_Fmax_AX-108807069	TraesCS3A01G311800.1	tr|G7LFZ0|G7LFZ0_MEDTR	Avr9/Cf-9 rapidly elicited protein	PF05553: Cotton fibre expressed protein	IPR008480: Protein of unknown function DUF761, plant	NA	PF05553	IPR008480	NA
	3A_Fmax_AX-108807069	TraesCS3A01G311900.1	tr|A0A0B2S7X4|A0A0B2S7X4_GLYSO	Lachrymatory-factor synthase	PF10604: Polyketide cyclase / dehydrase and lipid transport	IPR019587: Polyketide cyclase/dehydrase; IPR023393: START-like domain	NA	PF10604	IPR019587; IPR023393	NA
	3A_Fmax_AX-108807069	TraesCS3A01G312000.1	tr|B6TW34|B6TW34_MAIZE	Lachrymatory factor synthase	PF10604: Polyketide cyclase / dehydrase and lipid transport	IPR019587: Polyketide cyclase/dehydrase; IPR023393: START-like domain	NA	PF10604	IPR019587; IPR023393	NA
	3A_Fmax_AX-108807069	TraesCS3A01G312100.1	tr|A0A061GK57|A0A061GK57_THECC	Alpha/beta-Hydrolases superfamily protein	PF12146: Serine aminopeptidase, S33	IPR000073: Alpha/beta hydrolase fold-1; IPR022742: Serine aminopeptidase, S33; IPR029058: Alpha/Beta hydrolase fold	NA	PF12146	IPR000073; IPR022742; IPR029058	NA
	3A_Fmax_AX-108807069	TraesCS3A01G312200.1	tr|G7LFY6|G7LFY6_MEDTR	DUF1677 family protein	PF07911: Protein of unknown function (DUF1677)	IPR012876: Protein of unknown function DUF1677, plant	NA	PF07911	IPR012876	NA
	3A_Fmax_AX-108807069	TraesCS3A01G312300.1	sp|A8ACE0|PURT_IGNH4	Formate-dependent phosphoribosylglycinamide formyltransferase	PF02222: ATP-grasp domain; PF00731: AIR carboxylase	IPR000031: PurE domain; IPR003135: ATP-grasp fold, ATP-dependent carboxylate-amine ligase-type; IPR005875: Phosphoribosylaminoimidazole carboxylase, ATPase subunit; IPR011054: Rudiment single hybrid motif; IPR011761: ATP-grasp fold; IPR013815: ATP-grasp fold, subdomain 1; IPR016185: Pre-ATP-grasp domain; IPR016301: Phosphoribosylaminoimidazole carboxylase, fungi/plant; IPR033747: Class I PurE	GO:0003824 MF: catalytic activity;GO:0004638 MF: phosphoribosylaminoimidazole carboxylase activity;GO:0005524 MF: ATP binding;GO:0006189 BP: 'de novo' IMP biosynthetic process;GO:0046872 MF: metal ion binding	PF02222; PF00731	IPR000031; IPR003135; IPR005875; IPR011054; IPR011761; IPR013815; IPR016185; IPR016301; IPR033747	GO:0003824; GO:0004638; GO:0005524; GO:0006189; GO:0046872
	3A_Fmax_AX-108807069	TraesCS3A01G312400.1	tr|G7J3I0|G7J3I0_MEDTR	DUF1677 family protein	PF07911: Protein of unknown function (DUF1677)	IPR012876: Protein of unknown function DUF1677, plant	NA	PF07911	IPR012876	NA
	3A_Fmax_AX-108807069	TraesCS3A01G312500.1	tr|A0A059Q2Z7|A0A059Q2Z7_9POAL	Chitinase	PF00182: Chitinase class I	IPR000726: Glycoside hydrolase, family 19, catalytic; IPR016283: Glycoside hydrolase, family 19; IPR023346: Lysozyme-like domain	GO:0004568 MF: chitinase activity;GO:0005975 BP: carbohydrate metabolic process;GO:0006032 BP: chitin catabolic process;GO:0016998 BP: cell wall macromolecule catabolic process	PF00182	IPR000726; IPR016283; IPR023346	GO:0004568; GO:0005975; GO:0006032; GO:0016998
	3A_Fmax_AX-108807069	TraesCS3A01G312600.1	AT5G26865.1	AGAMOUS-like MADS-box protein	PF00319: SRF-type transcription factor (DNA-binding and dimerisation domain)	IPR002100: Transcription factor, MADS-box	GO:0003677 MF: DNA binding;GO:0046983 MF: protein dimerization activity	PF00319	IPR002100	GO:0003677; GO:0046983
	3A_Fmax_AX-108807069	TraesCS3A01G312700.1	tr|A0A1E5V035|A0A1E5V035_9POAL	Citrate-binding protein	PF08787: Alginate lyase	IPR013320: Concanavalin A-like lectin/glucanase domain; IPR014895: Alginate lyase 2	NA	PF08787	IPR013320; IPR014895	NA
	3A_Fmax_AX-108807069	TraesCS3A01G312800.1	tr|Q8H964|Q8H964_ZINVI	Homeobox leucine-zipper protein	PF00046: Homeobox domain; PF01852: START domain; PF08670: MEKHLA domain	IPR001356: Homeobox domain; IPR002913: START domain; IPR009057: Homeobox domain-like; IPR013978: MEKHLA; IPR023393: START-like domain	GO:0003677 MF: DNA binding;GO:0008289 MF: lipid binding	PF00046; PF01852; PF08670	IPR001356; IPR002913; IPR009057; IPR013978; IPR023393	GO:0003677; GO:0008289
	3A_Fmax_AX-108807069	TraesCS3A01G313000.1	tr|A0A1D5VHG7|A0A1D5VHG7_WHEAT	Nuclear pore complex protein NUP35	PF05172: Nup53/35/40-type RNA recognition motif	IPR000504: RNA recognition motif domain; IPR007846: RNA-recognition motif (RRM) Nup35-type domain; IPR017389: Nucleoporin, NUP53	GO:0003676 MF: nucleic acid binding;GO:0031965 CC: nuclear membrane;GO:0055085 BP: transmembrane transport	PF05172	IPR000504; IPR007846; IPR017389	GO:0003676; GO:0031965; GO:0055085
	3A_Fmax_AX-108807069	TraesCS3A01G313100.1	AT5G07580.1	ethylene-responsive transcription factor	PF00847: AP2 domain	IPR001471: AP2/ERF domain; IPR016177: DNA-binding domain	GO:0003677 MF: DNA binding;GO:0003700 MF: transcription factor activity, sequence-specific DNA binding;GO:0006355 BP: regulation of transcription, DNA-templated	PF00847	IPR001471; IPR016177	GO:0003677; GO:0003700; GO:0006355
Kinase, phosphorilation	3A_Fmax_AX-108807069	TraesCS3A01G313300.1	tr|A0A061F6L1|A0A061F6L1_THECC	Kinase superfamily protein	PF00069: Protein kinase domain	IPR000719: Protein kinase domain; IPR008271: Serine/threonine-protein kinase, active site; IPR011009: Protein kinase-like domain; IPR017441: Protein kinase, ATP binding site	GO:0004672 MF: protein kinase activity;GO:0005524 MF: ATP binding;GO:0006468 BP: protein phosphorylation	PF00069	IPR000719; IPR008271; IPR011009; IPR017441	GO:0004672; GO:0005524; GO:0006468
	3A_Fmax_AX-108807069	TraesCS3A01G313400.1	tr|F4JIW2|F4JIW2_ARATH	Core-2/I-branching beta-1,6-N-acetylglucosaminyltransferase family protein	PF02485: Core-2/I-Branching enzyme	IPR003406: Glycosyl transferase, family 14	GO:0008375 MF: acetylglucosaminyltransferase activity;GO:0016020 CC: membrane	PF02485	IPR003406	GO:0008375; GO:0016020
	3A_Fmax_AX-108807069	TraesCS3A01G313500.1	tr|I0YSN7|I0YSN7_COCSC	Ribosomal protein L24	PF16906: Ribosomal proteins L26 eukaryotic, L24P archaeal; PF00467: KOW motif	IPR005756: Ribosomal protein L26/L24, eukaryotic/archaeal; IPR005824: KOW; IPR005825: Ribosomal protein L24/L26, conserved site; IPR008991: Translation protein SH3-like domain; IPR014722: Ribosomal protein L2 domain 2	GO:0003735 MF: structural constituent of ribosome;GO:0005622 CC: intracellular;GO:0005840 CC: ribosome;GO:0006412 BP: translation;GO:0015934 CC: large ribosomal subunit	PF16906; PF00467	IPR005756; IPR005824; IPR005825; IPR008991; IPR014722	GO:0003735; GO:0005622; GO:0005840; GO:0006412; GO:0015934
Kinase, phosphorilation	3A_Fmax_AX-108807069	TraesCS3A01G313600.1	tr|B9H588|B9H588_POPTR	Kinase family protein	PF07714: Protein tyrosine kinase	IPR000719: Protein kinase domain; IPR001245: Serine-threonine/tyrosine-protein kinase, catalytic domain; IPR008271: Serine/threonine-protein kinase, active site; IPR011009: Protein kinase-like domain	GO:0004672 MF: protein kinase activity;GO:0005524 MF: ATP binding;GO:0006468 BP: protein phosphorylation	PF07714	IPR000719; IPR001245; IPR008271; IPR011009	GO:0004672; GO:0005524; GO:0006468
	3A_Fmax_AX-108807069	TraesCS3A01G313700.1	tr|A0A061GF90|A0A061GF90_THECC	VQ motif-containing protein	PF05678: VQ motif	IPR008889: VQ	NA	PF05678	IPR008889	NA
	3A_Fmax_AX-108807069	TraesCS3A01G313800.1	AT2G32885.1	Rapid alkalinization factor (RALF) family protein	PF05498: Rapid ALkalinization Factor (RALF)	IPR008801: Rapid ALkalinization Factor	NA	PF05498	IPR008801	NA
	3A_Fmax_AX-108807069	TraesCS3A01G313900.1	tr|A0A0K9NXK4|A0A0K9NXK4_ZOSMR	Ethylene-responsive transcription factor	PF00847: AP2 domain	IPR001471: AP2/ERF domain; IPR016177: DNA-binding domain	GO:0003677 MF: DNA binding;GO:0003700 MF: transcription factor activity, sequence-specific DNA binding;GO:0006355 BP: regulation of transcription, DNA-templated	PF00847	IPR001471; IPR016177	GO:0003677; GO:0003700; GO:0006355
	3A_Fmax_AX-108807069	TraesCS3A01G314000.1	tr|A0A072VAV5|A0A072VAV5_MEDTR	Early nodulin-like protein	PF02298: Plastocyanin-like domain	IPR003245: Phytocyanin domain; IPR008972: Cupredoxin	GO:0009055 MF: electron carrier activity	PF02298	IPR003245; IPR008972	GO:0009055
	3A_Fmax_AX-108807069	TraesCS3A01G314200.1	tr|A0A0B2ST43|A0A0B2ST43_GLYSO	Werner Syndrome-like exonuclease	PF01612: 3'-5' exonuclease	IPR002562: 3'-5' exonuclease domain; IPR012337: Ribonuclease H-like domain	GO:0003676 MF: nucleic acid binding;GO:0006139 BP: nucleobase-containing compound metabolic process;GO:0008408 MF: 3'-5' exonuclease activity	PF01612	IPR002562; IPR012337	GO:0003676; GO:0006139; GO:0008408
	3A_Fmax_AX-108807069	TraesCS3A01G314300.1	tr|B2CDE2|B2CDE2_9ASPA	Agamous MADS-box transcription factor	PF00319: SRF-type transcription factor (DNA-binding and dimerisation domain); PF01486: K-box region	IPR002100: Transcription factor, MADS-box; IPR002487: Transcription factor, K-box	GO:0003677 MF: DNA binding;GO:0003700 MF: transcription factor activity, sequence-specific DNA binding;GO:0005634 CC: nucleus;GO:0006355 BP: regulation of transcription, DNA-templated;GO:0046983 MF: protein dimerization activity	PF00319; PF01486	IPR002100; IPR002487	GO:0003677; GO:0003700; GO:0005634; GO:0006355; GO:0046983
	3A_Fmax_AX-108807069	TraesCS3A01G314800.1	tr|B6SGF8|B6SGF8_MAIZE	LysM domain containing protein	PF01476: LysM domain	IPR018392: LysM domain	NA	PF01476	IPR018392	NA
	3A_Fmax_AX-108807069	TraesCS3A01G314900.1	tr|B6SGF8|B6SGF8_MAIZE	LysM domain containing protein	PF01476: LysM domain	IPR018392: LysM domain	NA	PF01476	IPR018392	NA
	3A_Fmax_AX-108807069	TraesCS3A01G315000.1	tr|B6SGF8|B6SGF8_MAIZE	LysM domain containing protein	PF01476: LysM domain	IPR018392: LysM domain	NA	PF01476	IPR018392	NA
Kinase, phosphorilation	3A_Fmax_AX-108807069	TraesCS3A01G315100.1	tr|I1HSB1|I1HSB1_BRADI	Serine/threonine-protein kinase	PF01453: D-mannose binding lectin; PF00954: S-locus glycoprotein domain; PF08276: PAN-like domain; PF07714: Protein tyrosine kinase; PF11883: Domain of unknown function (DUF3403)	IPR000719: Protein kinase domain; IPR000742: EGF-like domain; IPR000858: S-locus glycoprotein domain; IPR001245: Serine-threonine/tyrosine-protein kinase, catalytic domain; IPR001480: Bulb-type lectin domain; IPR003609: PAN/Apple domain; IPR008271: Serine/threonine-protein kinase, active site; IPR011009: Protein kinase-like domain; IPR021820: S-locus receptor kinase, C-terminal; IPR024171: S-rece…	GO:0004672 MF: protein kinase activity;GO:0004674 MF: protein serine/threonine kinase activity;GO:0005515 MF: protein binding;GO:0005524 MF: ATP binding;GO:0006468 BP: protein phosphorylation;GO:0048544 BP: recognition of pollen	PF01453; PF00954; PF08276; PF07714; PF11883	IPR000719; IPR000742; IPR000858; IPR001245; IPR001480; IPR003609; IPR008271; IPR011009; IPR021820; IPR024171	GO:0004672; GO:0004674; GO:0005515; GO:0005524; GO:0006468; GO:0048544
	3A_Fmax_AX-108807069	TraesCS3A01G315200.1	tr|B6SGF8|B6SGF8_MAIZE	LysM domain containing protein	PF01476: LysM domain	IPR018392: LysM domain	NA	PF01476	IPR018392	NA
	3A_Fmax_AX-108807069	TraesCS3A01G315300.1	tr|A0A061E128|A0A061E128_THECC	2-oxoglutarate and Fe(II)-dependent oxygenase superfamily protein, putative	PF14226: non-haem dioxygenase in morphine synthesis N-terminal; PF03171: 2OG-Fe(II) oxygenase superfamily	IPR005123: Oxoglutarate/iron-dependent dioxygenase; IPR026992: Non-haem dioxygenase N-terminal domain; IPR027443: Isopenicillin N synthase-like	GO:0016491 MF: oxidoreductase activity;GO:0055114 BP: oxidation-reduction process	PF14226; PF03171	IPR005123; IPR026992; IPR027443	GO:0016491; GO:0055114
	3A_Fmax_AX-108807069	TraesCS3A01G315400.1	tr|B9I910|B9I910_POPTR	Calcium-binding family protein	PF13833: EF-hand domain pair	IPR002048: EF-hand domain; IPR011992: EF-hand domain pair; IPR018247: EF-Hand 1, calcium-binding site	GO:0005509 MF: calcium ion binding	PF13833	IPR002048; IPR011992; IPR018247	GO:0005509
	3A_Fmax_AX-108807069	TraesCS3A01G315500.1	sp|B8GQ85|CYAY_THISH	Protein CyaY	PF01491: Frataxin-like domain	IPR002908: Frataxin/CyaY; IPR017789: Frataxin; IPR020895: Frataxin conserved site	GO:0004322 MF: ferroxidase activity;GO:0005739 CC: mitochondrion;GO:0008199 MF: ferric iron binding;GO:0016226 BP: iron-sulfur cluster assembly;GO:0055114 BP: oxidation-reduction process	PF01491	IPR002908; IPR017789; IPR020895	GO:0004322; GO:0005739; GO:0008199; GO:0016226; GO:0055114
	3A_Fmax_AX-108807069	TraesCS3A01G315600.1	AT1G11360.4	Adenine nucleotide alpha hydrolases-like superfamily protein	PF00582: Universal stress protein family	IPR006015: Universal stress protein A; IPR006016: UspA; IPR014729: Rossmann-like alpha/beta/alpha sandwich fold	GO:0006950 BP: response to stress	PF00582	IPR006015; IPR006016; IPR014729	GO:0006950
Stress and defense related proteins	3A_Fmax_AX-108807069	TraesCS3A01G315700.1	tr|Q2HRV5|Q2HRV5_MEDTR	DNA cross-link repair protein	PF07522: DNA repair metallo-beta-lactamase	IPR001279: Metallo-beta-lactamase; IPR011084: DNA repair metallo-beta-lactamase	NA	PF07522	IPR001279; IPR011084	NA
Kinase, phosphorilation	3A_Fmax_AX-108807069	TraesCS3A01G315800.2	tr|W5CBR5|W5CBR5_WHEAT	Diacylglycerol kinase	PF00781: Diacylglycerol kinase catalytic domain; PF00609: Diacylglycerol kinase accessory domain	IPR000756: Diacylglycerol kinase, accessory domain; IPR001206: Diacylglycerol kinase, catalytic domain; IPR016064: NAD kinase/diacylglycerol kinase-like domain; IPR016961: Diacylglycerol kinase, plant; IPR017438: Inorganic polyphosphate/ATP-NAD kinase, domain 1	GO:0003951 MF: NAD+ kinase activity;GO:0004143 MF: diacylglycerol kinase activity;GO:0007205 BP: protein kinase C-activating G-protein coupled receptor signaling pathway;GO:0008152 BP: metabolic process;GO:0016301 MF: kinase activity	PF00781; PF00609	IPR000756; IPR001206; IPR016064; IPR016961; IPR017438	GO:0003951; GO:0004143; GO:0007205; GO:0008152; GO:0016301
	3A_Fmax_AX-108807069	TraesCS3A01G315900.1	tr|A0A1E5V6C3|A0A1E5V6C3_9POAL	Pentatricopeptide repeat-containing protein	PF12854: PPR repeat; PF13041: PPR repeat family	IPR002885: Pentatricopeptide repeat; IPR011990: Tetratricopeptide-like helical domain	GO:0005515 MF: protein binding	PF12854; PF13041	IPR002885; IPR011990	GO:0005515
	3A_Fmax_AX-108807069	TraesCS3A01G316000.1	tr|B6SGF8|B6SGF8_MAIZE	LysM domain containing protein	PF01476: LysM domain	IPR018392: LysM domain	NA	PF01476	IPR018392	NA
	3A_Fmax_AX-108807069	TraesCS3A01G316100.1	tr|B6SGF8|B6SGF8_MAIZE	LysM domain containing protein	PF01476: LysM domain	IPR018392: LysM domain	NA	PF01476	IPR018392	NA
	3A_Fmax_AX-108807069	TraesCS3A01G316200.1	tr|A0A1D5VAB7|A0A1D5VAB7_WHEAT	Eukaryotic translation initiation factor 3 subunit L	PF10255: RNA polymerase I-associated factor PAF67	IPR019382: Translation initiation factor 3 complex subunit L	GO:0003743 MF: translation initiation factor activity;GO:0005737 CC: cytoplasm;GO:0005852 CC: eukaryotic translation initiation factor 3 complex	PF10255	IPR019382	GO:0003743; GO:0005737; GO:0005852
	3A_Fmax_AX-108807069	TraesCS3A01G316300.1	tr|A0A0K9PRG4|A0A0K9PRG4_ZOSMR	Cyclic nucleotide-gated channel	PF00520: Ion transport protein; PF00027: Cyclic nucleotide-binding domain	IPR000595: Cyclic nucleotide-binding domain; IPR005821: Ion transport domain; IPR014710: RmlC-like jelly roll fold; IPR018490: Cyclic nucleotide-binding-like	GO:0005216 MF: ion channel activity;GO:0006811 BP: ion transport;GO:0016020 CC: membrane;GO:0055085 BP: transmembrane transport	PF00520; PF00027	IPR000595; IPR005821; IPR014710; IPR018490	GO:0005216; GO:0006811; GO:0016020; GO:0055085
	3A_Fmax_AX-108807069	TraesCS3A01G316400.1	tr|A0A061F1P3|A0A061F1P3_THECC	2-oxoglutarate (2OG) and Fe(II)-dependent oxygenase superfamily protein, putative	PF14226: non-haem dioxygenase in morphine synthesis N-terminal; PF03171: 2OG-Fe(II) oxygenase superfamily	IPR005123: Oxoglutarate/iron-dependent dioxygenase; IPR026992: Non-haem dioxygenase N-terminal domain; IPR027443: Isopenicillin N synthase-like	GO:0016491 MF: oxidoreductase activity;GO:0055114 BP: oxidation-reduction process	PF14226; PF03171	IPR005123; IPR026992; IPR027443	GO:0016491; GO:0055114
	3A_Fmax_AX-108807069	TraesCS3A01G316500.1	tr|A0A0K9P1K6|A0A0K9P1K6_ZOSMR	External alternative NAD(P)H-ubiquinone oxidoreductase B2, mitochondrial	PF07992: Pyridine nucleotide-disulphide oxidoreductase	IPR002048: EF-hand domain; IPR011992: EF-hand domain pair; IPR023753: FAD/NAD(P)-binding domain	GO:0005509 MF: calcium ion binding;GO:0016491 MF: oxidoreductase activity;GO:0055114 BP: oxidation-reduction process	PF07992	IPR002048; IPR011992; IPR023753	GO:0005509; GO:0016491; GO:0055114
Kinase, phosphorilation	3A_Fmax_AX-108807069	TraesCS3A01G316700.1	tr|B9SFA5|B9SFA5_RICCO	Sphingosine kinase, putative	PF00781: Diacylglycerol kinase catalytic domain	IPR001206: Diacylglycerol kinase, catalytic domain; IPR016064: NAD kinase/diacylglycerol kinase-like domain; IPR017438: Inorganic polyphosphate/ATP-NAD kinase, domain 1	GO:0003951 MF: NAD+ kinase activity;GO:0008152 BP: metabolic process;GO:0016301 MF: kinase activity	PF00781	IPR001206; IPR016064; IPR017438	GO:0003951; GO:0008152; GO:0016301
	3A_Fmax_AX-108807069	TraesCS3A01G316800.1	tr|A0A0U2S1W6|A0A0U2S1W6_ORYSA	NBS-LRR-like resistance protein	PF00931: NB-ARC domain	IPR002182: NB-ARC; IPR011991: Winged helix-turn-helix DNA-binding domain; IPR027417: P-loop containing nucleoside triphosphate hydrolase; IPR032675: Leucine-rich repeat domain, L domain-like	GO:0043531 MF: ADP binding	PF00931	IPR002182; IPR011991; IPR027417; IPR032675	GO:0043531
	3A_Fmax_AX-108807069	TraesCS3A01G316900.1	tr|E0Y9T0|E0Y9T0_BRADI	Rp1-like protein	PF00931: NB-ARC domain	IPR002182: NB-ARC; IPR011991: Winged helix-turn-helix DNA-binding domain; IPR027417: P-loop containing nucleoside triphosphate hydrolase; IPR032675: Leucine-rich repeat domain, L domain-like	GO:0043531 MF: ADP binding	PF00931	IPR002182; IPR011991; IPR027417; IPR032675	GO:0043531
	3A_Fmax_AX-108807069	TraesCS3A01G317000.1	tr|A0A0B0NTW9|A0A0B0NTW9_GOSAR	Vacuolar sorting-associated protein 28-like protein	PF03997: VPS28 protein	IPR007143: Vacuolar protein sorting-associated, VPS28; IPR017898: Vacuolar protein sorting-associated, VPS28, N-terminal; IPR017899: Vacuolar protein sorting-associated, VPS28, C-terminal	NA	PF03997	IPR007143; IPR017898; IPR017899	NA
	3A_Fmax_AX-108807069	TraesCS3A01G317100.1	tr|A0A0D4D604|A0A0D4D604_CROSA	Ultrapetala	PF01342: SAND domain	IPR000770: SAND domain	GO:0003677 MF: DNA binding	PF01342	IPR000770	GO:0003677
	3A_Fmax_AX-108807069	TraesCS3A01G317200.1	AT1G80790.3	XH/XS domain-containing protein	PF03470: XS zinc finger domain	IPR005381: Zinc finger-XS domain	GO:0031047 BP: gene silencing by RNA	PF03470	IPR005381	GO:0031047
	3A_Fmax_AX-108807069	TraesCS3A01G317300.1	tr|A0A1E5VA17|A0A1E5VA17_9POAL	BTB/POZ domain-containing protein	PF00651: BTB/POZ domain; PF03000: NPH3 family	IPR000210: BTB/POZ domain; IPR011333: SKP1/BTB/POZ domain; IPR027356: NPH3 domain	GO:0005515 MF: protein binding	PF00651; PF03000	IPR000210; IPR011333; IPR027356	GO:0005515
	3A_Fmax_AX-108807069	TraesCS3A01G317400.1	tr|A0A1D5V6S6|A0A1D5V6S6_WHEAT	Secretory carrier-associated membrane protein	PF04144: SCAMP family	IPR007273: SCAMP	GO:0015031 BP: protein transport;GO:0016021 CC: integral component of membrane	PF04144	IPR007273	GO:0015031; GO:0016021
	3A_Fmax_AX-108807069	TraesCS3A01G317500.1	tr|A0A1D5V6S9|A0A1D5V6S9_WHEAT	Katanin p80 WD40 repeat-containing subunit B1 homolog	PF00400: WD domain, G-beta repeat; PF13925: con80 domain of Katanin	IPR001680: WD40 repeat; IPR015943: WD40/YVTN repeat-like-containing domain; IPR017986: WD40-repeat-containing domain; IPR019775: WD40 repeat, conserved site; IPR020472: G-protein beta WD-40 repeat; IPR026962: Katanin p80 subunit B1; IPR028021: Katanin p80 subunit, C-terminal	GO:0005515 MF: protein binding;GO:0008017 MF: microtubule binding;GO:0008352 CC: katanin complex;GO:0051013 BP: microtubule severing	PF00400; PF13925	IPR001680; IPR015943; IPR017986; IPR019775; IPR020472; IPR026962; IPR028021	GO:0005515; GO:0008017; GO:0008352; GO:0051013
	3A_Fmax_AX-108807069	TraesCS3A01G317700.1	AT2G02090.1	SNF2 domain-containing protein / helicase domain-containing protein	PF00176: SNF2 family N-terminal domain; PF13923: Zinc finger, C3HC4 type (RING finger); PF00271: Helicase conserved C-terminal domain	IPR000330: SNF2-related, N-terminal domain; IPR001650: Helicase, C-terminal; IPR001841: Zinc finger, RING-type; IPR013083: Zinc finger, RING/FYVE/PHD-type; IPR014001: Helicase superfamily 1/2, ATP-binding domain; IPR017907: Zinc finger, RING-type, conserved site; IPR027417: P-loop containing nucleoside triphosphate hydrolase	GO:0005515 MF: protein binding;GO:0005524 MF: ATP binding;GO:0008270 MF: zinc ion binding	PF00176; PF13923; PF00271	IPR000330; IPR001650; IPR001841; IPR013083; IPR014001; IPR017907; IPR027417	GO:0005515; GO:0005524; GO:0008270
Kinase, phosphorilation	3A_Fmax_AX-108807069	TraesCS3A01G317800.1	tr|B6SW37|B6SW37_MAIZE	Protein kinase	PF00139: Legume lectin domain; PF00069: Protein kinase domain	IPR000719: Protein kinase domain; IPR001220: Legume lectin domain; IPR008271: Serine/threonine-protein kinase, active site; IPR011009: Protein kinase-like domain; IPR013320: Concanavalin A-like lectin/glucanase domain; IPR017441: Protein kinase, ATP binding site; IPR019825: Legume lectin, beta chain, Mn/Ca-binding site	GO:0004672 MF: protein kinase activity;GO:0005524 MF: ATP binding;GO:0006468 BP: protein phosphorylation;GO:0030246 MF: carbohydrate binding	PF00139; PF00069	IPR000719; IPR001220; IPR008271; IPR011009; IPR013320; IPR017441; IPR019825	GO:0004672; GO:0005524; GO:0006468; GO:0030246
	3A_Fmax_AX-108807069	TraesCS3A01G317900.1	tr|Q9FY29|Q9FY29_FESPR	Expansin	PF03330: Lytic transglycolase; PF01357: Pollen allergen	IPR002963: Expansin; IPR007112: Expansin/pollen allergen, DPBB domain; IPR007117: Expansin, cellulose-binding-like domain; IPR007118: Expansin/Lol pI; IPR009009: RlpA-like protein, double-psi beta-barrel domain	GO:0005576 CC: extracellular region;GO:0009664 BP: plant-type cell wall organization	PF03330; PF01357	IPR002963; IPR007112; IPR007117; IPR007118; IPR009009	GO:0005576; GO:0009664
	3A_Fmax_AX-108807069	TraesCS3A01G318000.1	tr|Q9FY29|Q9FY29_FESPR	Expansin	PF03330: Lytic transglycolase; PF01357: Pollen allergen	IPR002963: Expansin; IPR007112: Expansin/pollen allergen, DPBB domain; IPR007117: Expansin, cellulose-binding-like domain; IPR007118: Expansin/Lol pI; IPR009009: RlpA-like protein, double-psi beta-barrel domain	GO:0005576 CC: extracellular region;GO:0009664 BP: plant-type cell wall organization	PF03330; PF01357	IPR002963; IPR007112; IPR007117; IPR007118; IPR009009	GO:0005576; GO:0009664
	3A_Fmax_AX-108807069	TraesCS3A01G318100.1	tr|Q9FY29|Q9FY29_FESPR	Expansin	PF03330: Lytic transglycolase; PF01357: Pollen allergen	IPR002963: Expansin; IPR007112: Expansin/pollen allergen, DPBB domain; IPR007117: Expansin, cellulose-binding-like domain; IPR007118: Expansin/Lol pI; IPR009009: RlpA-like protein, double-psi beta-barrel domain	GO:0005576 CC: extracellular region;GO:0009664 BP: plant-type cell wall organization	PF03330; PF01357	IPR002963; IPR007112; IPR007117; IPR007118; IPR009009	GO:0005576; GO:0009664
	3A_Fmax_AX-108807069	TraesCS3A01G318300.2	tr|M8CAX0|M8CAX0_AEGTA	Insulin-degrading enzyme	PF00675: Insulinase (Peptidase family M16); PF05193: Peptidase M16 inactive domain; PF16187: Middle or third domain of peptidase_M16	IPR001431: Peptidase M16, zinc-binding site; IPR007863: Peptidase M16, C-terminal; IPR011249: Metalloenzyme, LuxS/M16 peptidase-like; IPR011765: Peptidase M16, N-terminal; IPR032632: Peptidase M16, middle/third domain	GO:0003824 MF: catalytic activity;GO:0004222 MF: metalloendopeptidase activity;GO:0006508 BP: proteolysis;GO:0046872 MF: metal ion binding	PF00675; PF05193; PF16187	IPR001431; IPR007863; IPR011249; IPR011765; IPR032632	GO:0003824; GO:0004222; GO:0006508; GO:0046872
	3A_Fmax_AX-108807069	TraesCS3A01G318400.1	tr|B9RSQ1|B9RSQ1_RICCO	Vacuole membrane protein, putative	PF09335: SNARE associated Golgi protein	IPR032816: SNARE associated Golgi protein	NA	PF09335	IPR032816	NA
	3A_Fmax_AX-108807069	TraesCS3A01G318800.2	tr|A0A1J6JDX0|A0A1J6JDX0_NICAT	Protein upstream of flc	PF06136: Domain of unknown function (DUF966)	IPR010369: Protein of unknown function DUF966	NA	PF06136	IPR010369	NA
	3A_Fmax_AX-108807069	TraesCS3A01G318900.1	AT2G32210.1	cysteine-rich/transmembrane domain A-like protein	PF12734: Cysteine-rich TM module stress tolerance	IPR028144: Cysteine-rich transmembrane CYSTM domain	NA	PF12734	IPR028144	NA
	3A_Fmax_AX-108807069	TraesCS3A01G319000.1	AT1G27060.1	Regulator of chromosome condensation (RCC1) family protein	PF00415: Regulator of chromosome condensation (RCC1) repeat	IPR000408: Regulator of chromosome condensation, RCC1; IPR009091: Regulator of chromosome condensation 1/beta-lactamase-inhibitor protein II	NA	PF00415	IPR000408; IPR009091	NA
Kinase, phosphorilation	3A_Fmax_AX-108807069	TraesCS3A01G319100.1	tr|A0A1D1XQI4|A0A1D1XQI4_9ARAE	Inositol hexakisphosphate and diphosphoinositol-pentakisphosphate kinase	PF00328: Histidine phosphatase superfamily (branch 2)	IPR000560: Histidine phosphatase superfamily, clade-2; IPR011761: ATP-grasp fold; IPR029033: Histidine phosphatase superfamily; IPR033379: Histidine acid phosphatase active site	GO:0003993 MF: acid phosphatase activity;GO:0005524 MF: ATP binding;GO:0046872 MF: metal ion binding	PF00328	IPR000560; IPR011761; IPR029033; IPR033379	GO:0003993; GO:0005524; GO:0046872
	3A_Fmax_AX-108807069	TraesCS3A01G319300.1	tr|M4GX64|M4GX64_COFAR	Cysteine protease	PF08246: Cathepsin propeptide inhibitor domain (I29)	IPR013201: Cathepsin propeptide inhibitor domain (I29)	NA	PF08246	IPR013201	NA
	3A_Fmax_AX-108807069	TraesCS3A01G319400.2	sp|A4IXU1|SYL_FRATW	Leucine--tRNA ligase	PF12776: Myb/SANT-like DNA-binding domain	IPR024752: Myb/SANT-like domain	NA	PF12776	IPR024752	NA
	3A_Fmax_AX-108807069	TraesCS3A01G319600.1	tr|Q1WBS7|Q1WBS7_9POAL	Cytochrome P450	PF00067: Cytochrome P450	IPR001128: Cytochrome P450; IPR002401: Cytochrome P450, E-class, group I; IPR018247: EF-Hand 1, calcium-binding site	GO:0005506 MF: iron ion binding;GO:0016705 MF: oxidoreductase activity, acting on paired donors, with incorporation or reduction of molecular oxygen;GO:0020037 MF: heme binding;GO:0055114 BP: oxidation-reduction process	PF00067	IPR001128; IPR002401; IPR018247	GO:0005506; GO:0016705; GO:0020037; GO:0055114
	3A_Fmax_AX-108807069	TraesCS3A01G319700.1	tr|A0A0K9PF59|A0A0K9PF59_ZOSMR	Flap endonuclease 1	PF00752: XPG N-terminal domain; PF00867: XPG I-region	IPR006084: XPG/Rad2 endonuclease; IPR006085: XPG N-terminal; IPR006086: XPG-I domain; IPR008918: Helix-hairpin-helix motif, class 2; IPR019974: XPG conserved site; IPR020045: 5'-3' exonuclease, C-terminal domain; IPR029060: PIN domain-like	GO:0003677 MF: DNA binding;GO:0003824 MF: catalytic activity;GO:0004518 MF: nuclease activity;GO:0006281 BP: DNA repair;GO:0016788 MF: hydrolase activity, acting on ester bonds	PF00752; PF00867	IPR006084; IPR006085; IPR006086; IPR008918; IPR019974; IPR020045; IPR029060	GO:0003677; GO:0003824; GO:0004518; GO:0006281; GO:0016788
	3A_Fmax_AX-108807069	TraesCS3A01G319800.1	AT5G22850.1	Eukaryotic aspartyl protease family protein	PF14543: Xylanase inhibitor N-terminal; PF14541: Xylanase inhibitor C-terminal	IPR001461: Aspartic peptidase A1 family; IPR021109: Aspartic peptidase domain; IPR032799: Xylanase inhibitor, C-terminal; IPR032861: Xylanase inhibitor, N-terminal; IPR033121: Peptidase family A1 domain	GO:0004190 MF: aspartic-type endopeptidase activity;GO:0006508 BP: proteolysis	PF14543; PF14541	IPR001461; IPR021109; IPR032799; IPR032861; IPR033121	GO:0004190; GO:0006508
	3A_Fmax_AX-108807069	TraesCS3A01G319900.2	tr|A0A199VXV8|A0A199VXV8_ANACO	Conserved oligomeric Golgi complex subunit 1	PF08700: Vps51/Vps67	NA	NA	PF08700	NA	NA
	3A_Fmax_AX-108807069	TraesCS3A01G320000.1	tr|A0A1E5WL26|A0A1E5WL26_9POAL	PP2A regulatory subunit TAP46	PF07893: Protein of unknown function (DUF1668)	IPR012871: Protein of unknown function DUF1677, Oryza sativa	NA	PF07893	IPR012871	NA
	3A_Fmax_AX-108807069	TraesCS3A01G320100.2	tr|M7Z3U5|M7Z3U5_TRIUA	Purple acid phosphatase	PF16656: Purple acid Phosphatase, N-terminal domain; PF00149: Calcineurin-like phosphoesterase; PF14008: Iron/zinc purple acid phosphatase-like protein C	IPR004843: Calcineurin-like phosphoesterase domain, ApaH type; IPR008963: Purple acid phosphatase-like, N-terminal; IPR015914: Purple acid phosphatase, N-terminal; IPR025733: Iron/zinc purple acid phosphatase-like C-terminal domain; IPR029052: Metallo-dependent phosphatase-like	GO:0003993 MF: acid phosphatase activity;GO:0016787 MF: hydrolase activity;GO:0046872 MF: metal ion binding	PF16656; PF00149; PF14008	IPR004843; IPR008963; IPR015914; IPR025733; IPR029052	GO:0003993; GO:0016787; GO:0046872
	3A_Fmax_AX-108807069	TraesCS3A01G320200.1	tr|B9RHA2|B9RHA2_RICCO	WD-repeat protein, putative	PF00400: WD domain, G-beta repeat	IPR001680: WD40 repeat; IPR015943: WD40/YVTN repeat-like-containing domain; IPR017986: WD40-repeat-containing domain; IPR019775: WD40 repeat, conserved site	GO:0005515 MF: protein binding	PF00400	IPR001680; IPR015943; IPR017986; IPR019775	GO:0005515
	3A_Fmax_AX-108807069	TraesCS3A01G320300.1	tr|M7YBV6|M7YBV6_TRIUA	BTB/POZ and MATH domain-containing protein 2	PF00651: BTB/POZ domain	IPR000210: BTB/POZ domain; IPR002083: MATH/TRAF domain; IPR008974: TRAF-like; IPR011333: SKP1/BTB/POZ domain	GO:0005515 MF: protein binding	PF00651	IPR000210; IPR002083; IPR008974; IPR011333	GO:0005515
Kinase, phosphorilation	3A_Fmax_AX-108807069	TraesCS3A01G320400.1	tr|G7K614|G7K614_MEDTR	Receptor kinase	PF07714: Protein tyrosine kinase	IPR000719: Protein kinase domain; IPR001245: Serine-threonine/tyrosine-protein kinase, catalytic domain; IPR011009: Protein kinase-like domain	GO:0004672 MF: protein kinase activity;GO:0005524 MF: ATP binding;GO:0006468 BP: protein phosphorylation	PF07714	IPR000719; IPR001245; IPR011009	GO:0004672; GO:0005524; GO:0006468
Kinase, phosphorilation	3A_Fmax_AX-108807069	TraesCS3A01G320500.1	tr|A0A072UCL3|A0A072UCL3_MEDTR	Cysteine-rich receptor-kinase-like protein	PF01657: Salt stress response/antifungal	IPR002902: Gnk2-homologous domain	NA	PF01657	IPR002902	NA
Kinase, phosphorilation	3A_Fmax_AX-108807069	TraesCS3A01G320600.1	AT4G23160.1	cysteine-rich RECEPTOR-like kinase	PF01657: Salt stress response/antifungal	IPR002902: Gnk2-homologous domain	NA	PF01657	IPR002902	NA
	3A_Fmax_AX-108807069	TraesCS3A01G320700.1	tr|A0A072VFB2|A0A072VFB2_MEDTR	Small RNA degrading nuclease	PF00929: Exonuclease	IPR012337: Ribonuclease H-like domain; IPR013520: Exonuclease, RNase T/DNA polymerase III	GO:0003676 MF: nucleic acid binding	PF00929	IPR012337; IPR013520	GO:0003676
	3A_Fmax_AX-108807069	TraesCS3A01G320800.1	AT1G06060.1	LisH and RanBPM domains containing protein	PF10607: CTLH/CRA C-terminal to LisH motif domain	IPR006594: LIS1 homology motif; IPR006595: CTLH, C-terminal LisH motif; IPR013144: CRA domain; IPR024964: CTLH/CRA C-terminal to LisH motif domain	GO:0005515 MF: protein binding	PF10607	IPR006594; IPR006595; IPR013144; IPR024964	GO:0005515
	3A_Fmax_AX-108807069	TraesCS3A01G320900.1	tr|A0A1D5V8H2|A0A1D5V8H2_WHEAT	Pectate lyase	PF00544: Pectate lyase	IPR002022: Pectate lyase/Amb allergen; IPR011050: Pectin lyase fold/virulence factor; IPR012334: Pectin lyase fold; IPR018082: AmbAllergen	NA	PF00544	IPR002022; IPR011050; IPR012334; IPR018082	NA
	3A_Fmax_AX-108807069	TraesCS3A01G321000.1	tr|D7KI52|D7KI52_ARALL	Jacalin lectin family protein	PF01419: Jacalin-like lectin domain	IPR001229: Jacalin-like lectin domain	NA	PF01419	IPR001229	NA
Photoysnthesis	3A_Fmax_AX-108807069	TraesCS3A01G321100.1	tr|A0A0E3T7B3|A0A0E3T7B3_SECCE	Cytokinin oxidase/dehydrogenase	PF01565: FAD binding domain; PF09265: Cytokinin dehydrogenase 1, FAD and cytokinin binding	IPR006093: Oxygen oxidoreductase covalent FAD-binding site; IPR006094: FAD linked oxidase, N-terminal; IPR015345: Cytokinin dehydrogenase 1, FAD/cytokinin binding domain; IPR016164: FAD-linked oxidase-like, C-terminal; IPR016166: FAD-binding, type 2; IPR016167: FAD-binding, type 2, subdomain 1; IPR016169: CO dehydrogenase flavoprotein-like, FAD-binding, subdomain 2; IPR016170: Vanillyl-alcohol ox…	GO:0003824 MF: catalytic activity;GO:0009690 BP: cytokinin metabolic process;GO:0016491 MF: oxidoreductase activity;GO:0016614 MF: oxidoreductase activity, acting on CH-OH group of donors;GO:0019139 MF: cytokinin dehydrogenase activity;GO:0050660 MF: flavin adenine dinucleotide binding;GO:0055114 BP: oxidation-reduction process	PF01565; PF09265	IPR006093; IPR006094; IPR015345; IPR016164; IPR016166; IPR016167; IPR016169; IPR016170	GO:0003824; GO:0009690; GO:0016491; GO:0016614; GO:0019139; GO:0050660; GO:0055114
Stress and defense related proteins, Disease resistance	3A_Fmax_AX-108807069	TraesCS3A01G321200.1	tr|G7IVT3|G7IVT3_MEDTR	NBS-LRR disease resistance protein	PF00931: NB-ARC domain	IPR002182: NB-ARC; IPR011991: Winged helix-turn-helix DNA-binding domain; IPR027417: P-loop containing nucleoside triphosphate hydrolase; IPR032675: Leucine-rich repeat domain, L domain-like	GO:0043531 MF: ADP binding	PF00931	IPR002182; IPR011991; IPR027417; IPR032675	GO:0043531
	3A_Fmax_AX-108807069	TraesCS3A01G321300.2	tr|A0A1E5VEX5|A0A1E5VEX5_9POAL	MATH domain-containing protein	PF00917: MATH domain	IPR002083: MATH/TRAF domain; IPR008974: TRAF-like	GO:0005515 MF: protein binding	PF00917	IPR002083; IPR008974	GO:0005515
	3A_Fmax_AX-108807069	TraesCS3A01G321400.1	AT1G08800.4	myosin-binding protein (Protein of unknown function, DUF593)	PF04576: Zein-binding	IPR007656: GTD-binding domain	NA	PF04576	IPR007656	NA
	3A_Fmax_AX-108807069	TraesCS3A01G321500.1	tr|B6TFJ5|B6TFJ5_MAIZE	H/ACA ribonucleoprotein complex subunit 1-like protein 1	PF04410: Gar1/Naf1 RNA binding region	IPR007504: H/ACA ribonucleoprotein complex, subunit Gar1/Naf1; IPR009000: Translation protein, beta-barrel domain	GO:0001522 BP: pseudouridine synthesis;GO:0042254 BP: ribosome biogenesis	PF04410	IPR007504; IPR009000	GO:0001522; GO:0042254
	3A_Fmax_AX-108807069	TraesCS3A01G321600.1	tr|N1QZH3|N1QZH3_AEGTA	Thioredoxin-like protein 4A	PF02966: Mitosis protein DIM1	IPR004123: Dim1 family; IPR012336: Thioredoxin-like fold	GO:0000398 BP: mRNA splicing, via spliceosome;GO:0005681 CC: spliceosomal complex	PF02966	IPR004123; IPR012336	GO:0000398; GO:0005681
	3A_Fmax_AX-108807069	TraesCS3A01G321700.2	tr|M7ZF65|M7ZF65_TRIUA	RNA polymerase-associated protein RTF1-like protein	PF03126: Plus-3 domain	IPR004343: Plus-3 domain	GO:0003677 MF: DNA binding	PF03126	IPR004343	GO:0003677
Stress and defense related proteins	3A_Fmax_AX-108807069	TraesCS3A01G321800.1	tr|A0A1I9LTF0|A0A1I9LTF0_ARATH	Basic helix-loop-helix (BHLH) DNA-binding superfamily protein	PF00010: Helix-loop-helix DNA-binding domain	IPR011598: Myc-type, basic helix-loop-helix (bHLH) domain	GO:0046983 MF: protein dimerization activity	PF00010	IPR011598	GO:0046983
	3A_Fmax_AX-108807069	TraesCS3A01G321900.1	tr|B6SMK2|B6SMK2_MAIZE	Photosystem II reaction center W protein	PF07123: Photosystem II reaction centre W protein (PsbW)	IPR009806: Photosystem II PsbW, class 2	GO:0009507 CC: chloroplast;GO:0009523 CC: photosystem II;GO:0015979 BP: photosynthesis	PF07123	IPR009806	GO:0009507; GO:0009523; GO:0015979
	3A_Fmax_AX-108807069	TraesCS3A01G322000.1	tr|A0A1D5VCE4|A0A1D5VCE4_WHEAT	alpha-1,2-Mannosidase	PF01532: Glycosyl hydrolase family 47	IPR001382: Glycoside hydrolase family 47	GO:0004571 MF: mannosyl-oligosaccharide 1,2-alpha-mannosidase activity;GO:0005509 MF: calcium ion binding;GO:0016020 CC: membrane	PF01532	IPR001382	GO:0004571; GO:0005509; GO:0016020
Stress and defense related proteins, Disease resistance	5B_YII_Jagger_c3991_101	TraesCS5B01G295700.1	AT5G40060.1	Disease resistance protein (NBS-LRR class) family	PF00931: NB-ARC domain	IPR002182: NB-ARC; IPR011991: Winged helix-turn-helix DNA-binding domain; IPR027417: P-loop containing nucleoside triphosphate hydrolase; IPR032675: Leucine-rich repeat domain, L domain-like	GO:0043531 MF: ADP binding	PF00931	IPR002182; IPR011991; IPR027417; IPR032675	GO:0043531
Stress and defense related proteins, Disease resistance	5B_YII_Jagger_c3991_101	TraesCS5B01G295900.1	AT5G40060.1	Disease resistance protein (NBS-LRR class) family	PF00931: NB-ARC domain	IPR002182: NB-ARC; IPR011991: Winged helix-turn-helix DNA-binding domain; IPR027417: P-loop containing nucleoside triphosphate hydrolase; IPR032675: Leucine-rich repeat domain, L domain-like	GO:0043531 MF: ADP binding	PF00931	IPR002182; IPR011991; IPR027417; IPR032675	GO:0043531
	5B_YII_Jagger_c3991_101	TraesCS5B01G296000.1	tr|A0A199UKR8|A0A199UKR8_ANACO	Neuroguidin	PF04000: Sas10/Utp3/C1D family	IPR007146: Sas10/Utp3/C1D	NA	PF04000	IPR007146	NA
	5B_YII_Jagger_c3991_101	TraesCS5B01G296100.1	tr|A0A1E5V8X3|A0A1E5V8X3_9POAL	Pentatricopeptide repeat-containing protein	PF01535: PPR repeat; PF13041: PPR repeat family; PF14432: DYW family of nucleic acid deaminases	IPR002885: Pentatricopeptide repeat; IPR011990: Tetratricopeptide-like helical domain; IPR032867: DYW domain	GO:0005515 MF: protein binding;GO:0008270 MF: zinc ion binding	PF01535; PF13041; PF14432	IPR002885; IPR011990; IPR032867	GO:0005515; GO:0008270
	5B_YII_Jagger_c3991_101	TraesCS5B01G296200.1	tr|X5JM82|X5JM82_NICBE	Ankyrin repeat domain containing protein	PF12796: Ankyrin repeats (3 copies)	IPR002110: Ankyrin repeat; IPR020683: Ankyrin repeat-containing domain	GO:0005515 MF: protein binding	PF12796	IPR002110; IPR020683	GO:0005515
	5B_YII_Jagger_c3991_101	TraesCS5B01G296300.1	tr|G7KSE0|G7KSE0_MEDTR	Lecithin:cholesterol acyltransferase family protein	PF02450: Lecithin:cholesterol acyltransferase	IPR003386: Lecithin:cholesterol/phospholipid:diacylglycerol acyltransferase; IPR029058: Alpha/Beta hydrolase fold	GO:0006629 BP: lipid metabolic process;GO:0008374 MF: O-acyltransferase activity	PF02450	IPR003386; IPR029058	GO:0006629; GO:0008374
	5B_YII_Jagger_c3991_101	TraesCS5B01G296400.1	tr|Q6YUV6|Q6YUV6_ORYSJ	Dolichol-phosphate mannosyltransferase-like	PF08285: Dolichol-phosphate mannosyltransferase subunit 3 (DPM3)	IPR013174: Dolichol-phosphate mannosyltransferase subunit 3	GO:0006486 BP: protein glycosylation	PF08285	IPR013174	GO:0006486
	5B_YII_Jagger_c3991_101	TraesCS5B01G296500.2	tr|G7KWQ4|G7KWQ4_MEDTR	Solute carrier family 35 protein	PF06027: Solute carrier family 35	IPR009262: Solute carrier family 35 member SLC35F1/F2/F6	GO:0006810 BP: transport;GO:0016021 CC: integral component of membrane	PF06027	IPR009262	GO:0006810; GO:0016021
	5B_YII_Jagger_c3991_101	TraesCS5B01G296600.1	tr|A0A199W870|A0A199W870_ANACO	Protein FLOWERING LOCUS T	PF01161: Phosphatidylethanolamine-binding protein	IPR001858: Phosphatidylethanolamine-binding, conserved site; IPR008914: Phosphatidylethanolamine-binding protein	NA	PF01161	IPR001858; IPR008914	NA
	5B_YII_Jagger_c3991_101	TraesCS5B01G296700.1	AT1G68110.1	ENTH/ANTH/VHS superfamily protein	PF07651: ANTH domain	IPR008942: ENTH/VHS; IPR011417: AP180 N-terminal homology (ANTH) domain; IPR013809: ENTH domain; IPR014712: Phosphoinositide-binding clathrin adaptor, domain 2	GO:0005543 MF: phospholipid binding;GO:0005545 MF: 1-phosphatidylinositol binding;GO:0030136 CC: clathrin-coated vesicle;GO:0030276 MF: clathrin binding;GO:0048268 BP: clathrin coat assembly	PF07651	IPR008942; IPR011417; IPR013809; IPR014712	GO:0005543; GO:0005545; GO:0030136; GO:0030276; GO:0048268
	5B_YII_Jagger_c3991_101	TraesCS5B01G296800.1	AT1G33530.1	F-box family protein	PF08268: F-box associated domain	IPR001810: F-box domain; IPR013187: F-box associated domain, type 3; IPR017451: F-box associated interaction domain	GO:0005515 MF: protein binding	PF08268	IPR001810; IPR013187; IPR017451	GO:0005515
Kinase, phosphorilation	5B_YII_Jagger_c3991_101	TraesCS5B01G296900.1	tr|B9HA11|B9HA11_POPTR	Kinase family protein	PF07714: Protein tyrosine kinase	IPR000719: Protein kinase domain; IPR001245: Serine-threonine/tyrosine-protein kinase, catalytic domain; IPR008266: Tyrosine-protein kinase, active site; IPR011009: Protein kinase-like domain; IPR017441: Protein kinase, ATP binding site; IPR020635: Tyrosine-protein kinase, catalytic domain	GO:0004672 MF: protein kinase activity;GO:0004713 MF: protein tyrosine kinase activity;GO:0005524 MF: ATP binding;GO:0006468 BP: protein phosphorylation	PF07714	IPR000719; IPR001245; IPR008266; IPR011009; IPR017441; IPR020635	GO:0004672; GO:0004713; GO:0005524; GO:0006468
	5B_YII_Jagger_c3991_101	TraesCS5B01G297000.2	tr|A0A061EQ81|A0A061EQ81_THECC	RNA-binding family protein	PF00076: RNA recognition motif. (a.k.a. RRM, RBD, or RNP domain)	IPR000504: RNA recognition motif domain	GO:0003676 MF: nucleic acid binding	PF00076	IPR000504	GO:0003676
	5B_YII_Jagger_c3991_101	TraesCS5B01G297100.1	tr|M8AVE7|M8AVE7_AEGTA	B3 domain-containing protein	PF02362: B3 DNA binding domain	IPR003340: B3 DNA binding domain; IPR015300: DNA-binding pseudobarrel domain	GO:0003677 MF: DNA binding	PF02362	IPR003340; IPR015300	GO:0003677
	5B_YII_Jagger_c3991_101	TraesCS5B01G297200.1	tr|M7ZYF6|M7ZYF6_TRIUA	Serine/threonine-protein phosphatase 7 long form-like protein	PF10536: Plant mobile domain	IPR019557: Aminotransferase-like, plant mobile domain	NA	PF10536	IPR019557	NA
	5B_YII_Jagger_c3991_101	TraesCS5B01G297300.1	AT1G05890.1	RING/U-box superfamily protein	PF01485: IBR domain, a half RING-finger domain	IPR001841: Zinc finger, RING-type; IPR002867: IBR domain; IPR013083: Zinc finger, RING/FYVE/PHD-type	GO:0005515 MF: protein binding;GO:0008270 MF: zinc ion binding	PF01485	IPR001841; IPR002867; IPR013083	GO:0005515; GO:0008270
	5B_YII_Jagger_c3991_101	TraesCS5B01G297400.1	tr|A0A1D6S3A5|A0A1D6S3A5_WHEAT	Flavin-containing monooxygenase	PF00743: Flavin-binding monooxygenase-like	IPR000960: Flavin monooxygenase FMO; IPR020946: Flavin monooxygenase-like; IPR023753: FAD/NAD(P)-binding domain	GO:0004499 MF: N,N-dimethylaniline monooxygenase activity;GO:0016491 MF: oxidoreductase activity;GO:0050660 MF: flavin adenine dinucleotide binding;GO:0050661 MF: NADP binding;GO:0055114 BP: oxidation-reduction process	PF00743	IPR000960; IPR020946; IPR023753	GO:0004499; GO:0016491; GO:0050660; GO:0050661; GO:0055114
Photoysnthesis	5B_YII_Jagger_c3991_101	TraesCS5B01G297600.2	tr|A0A1J3CZD8|A0A1J3CZD8_NOCCA	D-amino acid dehydrogenase	PF01266: FAD dependent oxidoreductase	IPR006076: FAD dependent oxidoreductase; IPR023753: FAD/NAD(P)-binding domain	GO:0016491 MF: oxidoreductase activity;GO:0055114 BP: oxidation-reduction process	PF01266	IPR006076; IPR023753	GO:0016491; GO:0055114
Kinase, phosphorilation	5B_YII_Jagger_c3991_101	TraesCS5B01G297700.1	AT5G21222.4	protein kinase family protein	PF00069: Protein kinase domain; PF13499: EF-hand domain pair	IPR000719: Protein kinase domain; IPR002048: EF-hand domain; IPR008271: Serine/threonine-protein kinase, active site; IPR011009: Protein kinase-like domain; IPR011992: EF-hand domain pair; IPR017441: Protein kinase, ATP binding site; IPR018247: EF-Hand 1, calcium-binding site	GO:0004672 MF: protein kinase activity;GO:0005509 MF: calcium ion binding;GO:0005524 MF: ATP binding;GO:0006468 BP: protein phosphorylation	PF00069; PF13499	IPR000719; IPR002048; IPR008271; IPR011009; IPR011992; IPR017441; IPR018247	GO:0004672; GO:0005509; GO:0005524; GO:0006468
Stress and defense related proteins, Heat shock	5B_YII_Jagger_c3991_101	TraesCS5B01G298000.1	tr|A0A072TUS4|A0A072TUS4_MEDTR	Heat shock 70 kDa protein	PF00012: Hsp70 protein	IPR013126: Heat shock protein 70 family; IPR018181: Heat shock protein 70, conserved site; IPR029047: Heat shock protein 70kD, peptide-binding domain; IPR029048: Heat shock protein 70kD, C-terminal domain	NA	PF00012	IPR013126; IPR018181; IPR029047; IPR029048	NA
	5B_YII_Jagger_c3991_101	TraesCS5B01G298200.1	tr|A0A1E5VA42|A0A1E5VA42_9POAL	Protein farnesyltransferase/geranylgeranyltransferase type-1 subunit alpha	PF01239: Protein prenyltransferase alpha subunit repeat	IPR002088: Protein prenyltransferase, alpha subunit	GO:0008318 MF: protein prenyltransferase activity;GO:0018342 BP: protein prenylation	PF01239	IPR002088	GO:0008318; GO:0018342
	5B_YII_Jagger_c3991_101	TraesCS5B01G298400.1	tr|N1R0S0|N1R0S0_AEGTA	Protein farnesyltransferase/geranylgeranyltransferase type-1 subunit alpha	PF01239: Protein prenyltransferase alpha subunit repeat	IPR002088: Protein prenyltransferase, alpha subunit	GO:0008318 MF: protein prenyltransferase activity;GO:0018342 BP: protein prenylation	PF01239	IPR002088	GO:0008318; GO:0018342
	5B_YII_Jagger_c3991_101	TraesCS5B01G298600.1	AT5G37000.1	glycosyltransferase family exostosin protein	PF03016: Exostosin family	IPR004263: Exostosin-like	NA	PF03016	IPR004263	NA
	5B_YII_Jagger_c3991_101	TraesCS5B01G299000.1	tr|Q84KK7|Q84KK7_NICBE	Respiratory burst oxidase homolog	PF08414: Respiratory burst NADPH oxidase; PF01794: Ferric reductase like transmembrane component; PF08022: FAD-binding domain; PF08030: Ferric reductase NAD binding domain	IPR000778: Cytochrome b245, heavy chain; IPR002048: EF-hand domain; IPR011992: EF-hand domain pair; IPR013112: FAD-binding 8; IPR013121: Ferric reductase, NAD binding domain; IPR013130: Ferric reductase transmembrane component-like domain; IPR013623: NADPH oxidase Respiratory burst; IPR017927: Ferredoxin reductase-type FAD-binding domain; IPR017938: Riboflavin synthase-like beta-barrel; IPR018247…	GO:0004601 MF: peroxidase activity;GO:0005509 MF: calcium ion binding;GO:0016020 CC: membrane;GO:0016491 MF: oxidoreductase activity;GO:0050664 MF: oxidoreductase activity, acting on NAD(P)H, oxygen as acceptor;GO:0055114 BP: oxidation-reduction process	PF08414; PF01794; PF08022; PF08030	IPR000778; IPR002048; IPR011992; IPR013112; IPR013121; IPR013130; IPR013623; IPR017927; IPR017938; IPR018247	GO:0004601; GO:0005509; GO:0016020; GO:0016491; GO:0050664; GO:0055114
	5B_YII_Jagger_c3991_101	TraesCS5B01G299100.1	tr|Q8S1A3|Q8S1A3_ORYSJ	Mitochondrial carrier protein-like	PF00153: Mitochondrial carrier protein	IPR002067: Mitochondrial carrier protein; IPR018108: Mitochondrial substrate/solute carrier; IPR023395: Mitochondrial carrier domain	GO:0055085 BP: transmembrane transport	PF00153	IPR002067; IPR018108; IPR023395	GO:0055085
	5B_YII_Jagger_c3991_101	TraesCS5B01G299200.1	tr|A0A0K9P724|A0A0K9P724_ZOSMR	ATP-dependent zinc metalloprotease FtsH 1	PF09262: Peroxisome biogenesis factor 1, N-terminal; PF00004: ATPase family associated with various cellular activities (AAA)	IPR003593: AAA+ ATPase domain; IPR003959: ATPase, AAA-type, core; IPR003960: ATPase, AAA-type, conserved site; IPR015342: Peroxisome biogenesis factor 1, N-terminal, psi beta-barrel fold; IPR027417: P-loop containing nucleoside triphosphate hydrolase; IPR029067: CDC48 domain 2-like	GO:0005524 MF: ATP binding;GO:0005777 CC: peroxisome;GO:0007031 BP: peroxisome organization	PF09262; PF00004	IPR003593; IPR003959; IPR003960; IPR015342; IPR027417; IPR029067	GO:0005524; GO:0005777; GO:0007031
	5B_YII_Jagger_c3991_101	TraesCS5B01G299300.1	tr|G7L1Y9|G7L1Y9_MEDTR	ATP-dependent zinc metalloprotease FTSH protein	PF00004: ATPase family associated with various cellular activities (AAA)	IPR003959: ATPase, AAA-type, core; IPR027417: P-loop containing nucleoside triphosphate hydrolase	GO:0005524 MF: ATP binding	PF00004	IPR003959; IPR027417	GO:0005524
	5B_YII_Jagger_c3991_101	TraesCS5B01G299400.1	tr|A0A1E5VW01|A0A1E5VW01_9POAL	Transcription factor 25	PF04910: Transcriptional repressor TCF25	IPR006994: Transcription factor 25; IPR011990: Tetratricopeptide-like helical domain	GO:0005515 MF: protein binding	PF04910	IPR006994; IPR011990	GO:0005515
	5B_YII_Jagger_c3991_101	TraesCS5B01G299500.1	sp|B1AI94|FTSH_UREP2	ATP-dependent zinc metalloprotease FtsH	PF00004: ATPase family associated with various cellular activities (AAA); PF00439: Bromodomain	IPR001487: Bromodomain; IPR003593: AAA+ ATPase domain; IPR003959: ATPase, AAA-type, core; IPR003960: ATPase, AAA-type, conserved site; IPR018359: Bromodomain, conserved site; IPR027417: P-loop containing nucleoside triphosphate hydrolase	GO:0005515 MF: protein binding;GO:0005524 MF: ATP binding	PF00004; PF00439	IPR001487; IPR003593; IPR003959; IPR003960; IPR018359; IPR027417	GO:0005515; GO:0005524
	5B_YII_Jagger_c3991_101	TraesCS5B01G299800.1	tr|R7W0V9|R7W0V9_AEGTA	Flotillin-1	PF01145: SPFH domain / Band 7 family	IPR001107: Band 7 domain	NA	PF01145	IPR001107	NA
	5B_YII_Jagger_c3991_101	TraesCS5B01G299900.1	tr|M0Z4G9|M0Z4G9_HORVV	Proteasome subunit beta type	PF00227: Proteasome subunit	IPR001353: Proteasome, subunit alpha/beta; IPR016050: Proteasome beta-type subunit, conserved site; IPR016295: Proteasome endopeptidase complex, beta subunit; IPR023333: Proteasome B-type subunit; IPR029055: Nucleophile aminohydrolases, N-terminal	GO:0004175 MF: endopeptidase activity;GO:0004298 MF: threonine-type endopeptidase activity;GO:0005839 CC: proteasome core complex;GO:0051603 BP: proteolysis involved in cellular protein catabolic process	PF00227	IPR001353; IPR016050; IPR016295; IPR023333; IPR029055	GO:0004175; GO:0004298; GO:0005839; GO:0051603
	5B_YII_Jagger_c3991_101	TraesCS5B01G300000.1	tr|A0A1D1XLV4|A0A1D1XLV4_9ARAE	UPF0739 protein C1orf74	PF14953: Domain of unknown function (DUF4504)	IPR027850: Protein of unknown function DUF4504	NA	PF14953	IPR027850	NA
	5B_YII_Jagger_c3991_101	TraesCS5B01G300100.1	tr|M8AA00|M8AA00_TRIUA	Trigger factor	PF05697: Bacterial trigger factor protein (TF)	IPR008881: Trigger factor, ribosome-binding, bacterial	GO:0006457 BP: protein folding;GO:0015031 BP: protein transport	PF05697	IPR008881	GO:0006457; GO:0015031
	5B_YII_Jagger_c3991_101	TraesCS5B01G300200.1	tr|A0A1D1XV25|A0A1D1XV25_9ARAE	CDGSH iron-sulfur domain-containing protein 2	PF09360: Iron-binding zinc finger CDGSH type	IPR018967: Iron sulphur-containing domain, CDGSH-type	GO:0043231 CC: intracellular membrane-bounded organelle;GO:0051537 MF: 2 iron, 2 sulfur cluster binding	PF09360	IPR018967	GO:0043231; GO:0051537
	5B_YII_Jagger_c3991_101	TraesCS5B01G300300.2	tr|A0A0K9PSM6|A0A0K9PSM6_ZOSMR	Mitochondrial carrier protein	PF00153: Mitochondrial carrier protein	IPR002030: Mitochondrial brown fat uncoupling protein; IPR018108: Mitochondrial substrate/solute carrier; IPR023395: Mitochondrial carrier domain	GO:0006839 BP: mitochondrial transport;GO:0031966 CC: mitochondrial membrane	PF00153	IPR002030; IPR018108; IPR023395	GO:0006839; GO:0031966
	5B_YII_Jagger_c3991_101	TraesCS5B01G300800.1	tr|A0A1D5YYN5|A0A1D5YYN5_WHEAT	Cysteine synthase	PF00291: Pyridoxal-phosphate dependent enzyme	IPR001216: Cysteine synthase/cystathionine beta-synthase, pyridoxal-phosphate attachment site; IPR001926: Tryptophan synthase beta subunit-like PLP-dependent enzyme; IPR005856: Cysteine synthase; IPR005859: Cysteine synthase CysK	GO:0004124 MF: cysteine synthase activity;GO:0006535 BP: cysteine biosynthetic process from serine	PF00291	IPR001216; IPR001926; IPR005856; IPR005859	GO:0004124; GO:0006535
	5B_YII_Jagger_c3991_101	TraesCS5B01G300900.1	tr|M7YYI5|M7YYI5_TRIUA	Mitochondrial inner membrane protease subunit 1	PF00717: Peptidase S24-like	IPR000223: Peptidase S26A, signal peptidase I; IPR015927: Peptidase S24/S26A/S26B/S26C; IPR019757: Peptidase S26A, signal peptidase I, lysine active site	GO:0006508 BP: proteolysis;GO:0008236 MF: serine-type peptidase activity;GO:0016020 CC: membrane;GO:0016021 CC: integral component of membrane	PF00717	IPR000223; IPR015927; IPR019757	GO:0006508; GO:0008236; GO:0016020; GO:0016021
	5B_YII_Jagger_c3991_101	TraesCS5B01G301100.2	tr|A0A1D6GA27|A0A1D6GA27_MAIZE	Katanin p80 WD40 repeat-containing subunit B1 homolog	PF00400: WD domain, G-beta repeat	IPR001680: WD40 repeat; IPR015943: WD40/YVTN repeat-like-containing domain; IPR017986: WD40-repeat-containing domain; IPR019775: WD40 repeat, conserved site	GO:0005515 MF: protein binding	PF00400	IPR001680; IPR015943; IPR017986; IPR019775	GO:0005515
	5B_YII_Jagger_c3991_101	TraesCS5B01G301300.1	tr|A0A1E5W501|A0A1E5W501_9POAL	Pentatricopeptide repeat-containing protein	PF01535: PPR repeat; PF13041: PPR repeat family	IPR002885: Pentatricopeptide repeat; IPR011990: Tetratricopeptide-like helical domain	GO:0005515 MF: protein binding	PF01535; PF13041	IPR002885; IPR011990	GO:0005515
	5B_YII_Jagger_c3991_101	TraesCS5B01G301400.1	tr|G7JC59|G7JC59_MEDTR	RNA polymerase II transcriptional coactivator	PF02229: Transcriptional Coactivator p15 (PC4)	IPR003173: Transcriptional coactivator p15 (PC4); IPR009044: ssDNA-binding transcriptional regulator	GO:0003677 MF: DNA binding;GO:0003713 MF: transcription coactivator activity;GO:0006355 BP: regulation of transcription, DNA-templated	PF02229	IPR003173; IPR009044	GO:0003677; GO:0003713; GO:0006355
Stress and defense related proteins, Disease resistance	5B_YII_Jagger_c3991_101	TraesCS5B01G301500.1	tr|Q2R8J2|Q2R8J2_ORYSJ	NBS-LRR disease resistance protein, putative, expressed	PF00931: NB-ARC domain	IPR002182: NB-ARC; IPR011991: Winged helix-turn-helix DNA-binding domain; IPR027417: P-loop containing nucleoside triphosphate hydrolase; IPR032675: Leucine-rich repeat domain, L domain-like	GO:0043531 MF: ADP binding	PF00931	IPR002182; IPR011991; IPR027417; IPR032675	GO:0043531
	5B_YII_Jagger_c3991_101	TraesCS5B01G301600.1	tr|A0A1E5VI38|A0A1E5VI38_9POAL	Pentatricopeptide repeat-containing protein	PF13041: PPR repeat family; PF01535: PPR repeat	IPR002885: Pentatricopeptide repeat; IPR011990: Tetratricopeptide-like helical domain	GO:0005515 MF: protein binding	PF13041; PF01535	IPR002885; IPR011990	GO:0005515
	5B_YII_Jagger_c3991_101	TraesCS5B01G301700.1	tr|B6UDP4|B6UDP4_MAIZE	TBC1 domain family member 22A	PF00566: Rab-GTPase-TBC domain	IPR000195: Rab-GTPase-TBC domain	NA	PF00566	IPR000195	NA
	5B_YII_Jagger_c3991_101	TraesCS5B01G301800.1	tr|K7VQC2|K7VQC2_MAIZE	Histone H4	PF15511: Centromere kinetochore component CENP-T histone fold	IPR001951: Histone H4; IPR009072: Histone-fold; IPR019809: Histone H4, conserved site	GO:0000786 CC: nucleosome;GO:0003677 MF: DNA binding;GO:0005634 CC: nucleus;GO:0006334 BP: nucleosome assembly;GO:0046982 MF: protein heterodimerization activity	PF15511	IPR001951; IPR009072; IPR019809	GO:0000786; GO:0003677; GO:0005634; GO:0006334; GO:0046982
	5B_YII_Jagger_c3991_101	TraesCS5B01G301900.1	tr|D6MJW2|D6MJW2_9ASPA	Transcription factor	PF00170: bZIP transcription factor	IPR004827: Basic-leucine zipper domain	GO:0003700 MF: transcription factor activity, sequence-specific DNA binding;GO:0006355 BP: regulation of transcription, DNA-templated;GO:0043565 MF: sequence-specific DNA binding	PF00170	IPR004827	GO:0003700; GO:0006355; GO:0043565
	5B_YII_Jagger_c3991_101	TraesCS5B01G302000.1	AT2G43410.4	RNA binding protein	PF00076: RNA recognition motif. (a.k.a. RRM, RBD, or RNP domain); PF07744: SPOC domain	IPR000504: RNA recognition motif domain; IPR012921: Spen paralogue and orthologue SPOC, C-terminal	GO:0003676 MF: nucleic acid binding	PF00076; PF07744	IPR000504; IPR012921	GO:0003676
	5B_YII_Jagger_c3991_101	TraesCS5B01G302100.1	tr|W9RNL0|W9RNL0_9ROSA	50S ribosomal protein L10	PF00466: Ribosomal protein L10	IPR001790: Ribosomal protein L10P	GO:0005622 CC: intracellular;GO:0042254 BP: ribosome biogenesis	PF00466	IPR001790	GO:0005622; GO:0042254
	5B_YII_Jagger_c3991_101	TraesCS5B01G302300.2	tr|A0A1D5Z7F8|A0A1D5Z7F8_WHEAT	Reticulon-like protein	PF01073: 3-beta hydroxysteroid dehydrogenase/isomerase family; PF02453: Reticulon	IPR002225: 3-beta hydroxysteroid dehydrogenase/isomerase; IPR003388: Reticulon; IPR016040: NAD(P)-binding domain	GO:0003854 MF: 3-beta-hydroxy-delta5-steroid dehydrogenase activity;GO:0006694 BP: steroid biosynthetic process;GO:0016616 MF: oxidoreductase activity, acting on the CH-OH group of donors, NAD or NADP as acceptor;GO:0055114 BP: oxidation-reduction process	PF01073; PF02453	IPR002225; IPR003388; IPR016040	GO:0003854; GO:0006694; GO:0016616; GO:0055114
	5B_YII_Jagger_c3991_101	TraesCS5B01G302400.1	tr|A0A1E5W0J4|A0A1E5W0J4_9POAL	Aspartic proteinase nepenthesin-1	PF14543: Xylanase inhibitor N-terminal; PF14541: Xylanase inhibitor C-terminal	IPR001461: Aspartic peptidase A1 family; IPR001969: Aspartic peptidase, active site; IPR021109: Aspartic peptidase domain; IPR032799: Xylanase inhibitor, C-terminal; IPR032861: Xylanase inhibitor, N-terminal; IPR033121: Peptidase family A1 domain	GO:0004190 MF: aspartic-type endopeptidase activity;GO:0006508 BP: proteolysis	PF14543; PF14541	IPR001461; IPR001969; IPR021109; IPR032799; IPR032861; IPR033121	GO:0004190; GO:0006508
	5B_YII_Jagger_c3991_101	TraesCS5B01G302500.1	tr|M9RZ20|M9RZ20_CAMSI	GDP-mannose-3',5'-epimerase	PF01370: NAD dependent epimerase/dehydratase family	IPR001509: NAD-dependent epimerase/dehydratase; IPR016040: NAD(P)-binding domain	GO:0003824 MF: catalytic activity;GO:0050662 MF: coenzyme binding	PF01370	IPR001509; IPR016040	GO:0003824; GO:0050662
	5B_YII_Jagger_c3991_101	TraesCS5B01G302700.1	tr|A0A061G8F0|A0A061G8F0_THECC	FAD-binding Berberine family protein	PF01565: FAD binding domain; PF08031: Berberine and berberine like	IPR006094: FAD linked oxidase, N-terminal; IPR012951: Berberine/berberine-like; IPR016166: FAD-binding, type 2; IPR016167: FAD-binding, type 2, subdomain 1; IPR016169: CO dehydrogenase flavoprotein-like, FAD-binding, subdomain 2	GO:0003824 MF: catalytic activity;GO:0016491 MF: oxidoreductase activity;GO:0016614 MF: oxidoreductase activity, acting on CH-OH group of donors;GO:0050660 MF: flavin adenine dinucleotide binding;GO:0055114 BP: oxidation-reduction process	PF01565; PF08031	IPR006094; IPR012951; IPR016166; IPR016167; IPR016169	GO:0003824; GO:0016491; GO:0016614; GO:0050660; GO:0055114
	5B_YII_Jagger_c3991_101	TraesCS5B01G302800.1	tr|A0A072U8L0|A0A072U8L0_MEDTR	Plant/T31B5-30 protein	PF11443: Domain of unknown function (DUF2828)	IPR000878: Tetrapyrrole methylase; IPR024553: Domain of unknown function DUF2828	GO:0008152 BP: metabolic process;GO:0008168 MF: methyltransferase activity	PF11443	IPR000878; IPR024553	GO:0008152; GO:0008168
	5B_YII_Jagger_c3991_101	TraesCS5B01G302900.1	tr|G7JY31|G7JY31_MEDTR	Plant/T31B5-30 protein	PF11443: Domain of unknown function (DUF2828)	IPR002035: von Willebrand factor, type A; IPR011205: Uncharacterised conserved protein UCP015417, vWA; IPR024553: Domain of unknown function DUF2828	NA	PF11443	IPR002035; IPR011205; IPR024553	NA
	5B_YII_Jagger_c3991_101	TraesCS5B01G303000.1	tr|A0A1D5ZQ97|A0A1D5ZQ97_WHEAT	Dirigent protein	PF03018: Dirigent-like protein	IPR004265: Plant disease resistance response protein	NA	PF03018	IPR004265	NA
	5B_YII_Jagger_c3991_101	TraesCS5B01G303100.1	tr|G7IS04|G7IS04_MEDTR	Hydroxyacylglutathione hydrolase	PF00753: Metallo-beta-lactamase superfamily; PF16123: Hydroxyacylglutathione hydrolase C-terminus	IPR001279: Metallo-beta-lactamase; IPR017782: Hydroxyacylglutathione hydrolase; IPR032282: Hydroxyacylglutathione hydrolase, C-terminal domain	GO:0004416 MF: hydroxyacylglutathione hydrolase activity;GO:0019243 BP: methylglyoxal catabolic process to D-lactate via S-lactoyl-glutathione	PF00753; PF16123	IPR001279; IPR017782; IPR032282	GO:0004416; GO:0019243
	5B_YII_Jagger_c3991_101	TraesCS5B01G303200.3	tr|M8ASA8|M8ASA8_AEGTA	Glutathione S-transferase	PF13417: Glutathione S-transferase, N-terminal domain	IPR004045: Glutathione S-transferase, N-terminal; IPR010987: Glutathione S-transferase, C-terminal-like; IPR012336: Thioredoxin-like fold	GO:0005515 MF: protein binding	PF13417	IPR004045; IPR010987; IPR012336	GO:0005515
	5B_YII_Jagger_c3991_101	TraesCS5B01G303300.2	tr|M8BC33|M8BC33_AEGTA	Glutathione S-transferase	PF13417: Glutathione S-transferase, N-terminal domain	IPR004045: Glutathione S-transferase, N-terminal; IPR005955: Glutathione S-transferases, class Zeta; IPR010987: Glutathione S-transferase, C-terminal-like; IPR012336: Thioredoxin-like fold	GO:0003824 MF: catalytic activity;GO:0005515 MF: protein binding;GO:0005737 CC: cytoplasm;GO:0009072 BP: aromatic amino acid family metabolic process	PF13417	IPR004045; IPR005955; IPR010987; IPR012336	GO:0003824; GO:0005515; GO:0005737; GO:0009072
	5B_YII_Jagger_c3991_101	TraesCS5B01G303400.1	tr|G7JEV5|G7JEV5_MEDTR	DUF936 family protein	PF06075: Plant protein of unknown function (DUF936)	IPR010341: Protein of unknown function DUF936, plant	NA	PF06075	IPR010341	NA
	5B_YII_Jagger_c3991_101	TraesCS5B01G303500.1	tr|M8C4V2|M8C4V2_AEGTA	Sister chromatid cohesion 1 protein 3	PF04825: N terminus of Rad21 / Rec8 like protein; PF04824: Conserved region of Rad21 / Rec8 like protein	IPR006909: Rad21/Rec8-like protein, C-terminal, eukaryotic; IPR006910: Rad21/Rec8-like protein, N-terminal; IPR011991: Winged helix-turn-helix DNA-binding domain	GO:0000228 CC: nuclear chromosome;GO:0005515 MF: protein binding	PF04825; PF04824	IPR006909; IPR006910; IPR011991	GO:0000228; GO:0005515
	5B_YII_Jagger_c3991_101	TraesCS5B01G303600.1	tr|N1QS12|N1QS12_AEGTA	Sister chromatid cohesion 1 protein 3	PF04825: N terminus of Rad21 / Rec8 like protein; PF04824: Conserved region of Rad21 / Rec8 like protein	IPR006909: Rad21/Rec8-like protein, C-terminal, eukaryotic; IPR006910: Rad21/Rec8-like protein, N-terminal; IPR011991: Winged helix-turn-helix DNA-binding domain	GO:0000228 CC: nuclear chromosome;GO:0005515 MF: protein binding	PF04825; PF04824	IPR006909; IPR006910; IPR011991	GO:0000228; GO:0005515
	5B_YII_Jagger_c3991_101	TraesCS5B01G303700.1	tr|A0A072TWU1|A0A072TWU1_MEDTR	NADP-dependent alkenal double bond reductase	PF16884: N-terminal domain of oxidoreductase; PF00107: Zinc-binding dehydrogenase	IPR011032: GroES-like; IPR013149: Alcohol dehydrogenase, C-terminal; IPR016040: NAD(P)-binding domain; IPR020843: Polyketide synthase, enoylreductase domain	GO:0016491 MF: oxidoreductase activity;GO:0055114 BP: oxidation-reduction process	PF16884; PF00107	IPR011032; IPR013149; IPR016040; IPR020843	GO:0016491; GO:0055114
	5B_YII_Jagger_c3991_101	TraesCS5B01G303800.1	tr|A0A072TWU1|A0A072TWU1_MEDTR	NADP-dependent alkenal double bond reductase	PF16884: N-terminal domain of oxidoreductase; PF00107: Zinc-binding dehydrogenase	IPR011032: GroES-like; IPR013149: Alcohol dehydrogenase, C-terminal; IPR016040: NAD(P)-binding domain; IPR020843: Polyketide synthase, enoylreductase domain	GO:0016491 MF: oxidoreductase activity;GO:0055114 BP: oxidation-reduction process	PF16884; PF00107	IPR011032; IPR013149; IPR016040; IPR020843	GO:0016491; GO:0055114
	5B_YII_Jagger_c3991_101	TraesCS5B01G303900.1	tr|A0A1D5WZW5|A0A1D5WZW5_WHEAT	Alanine--tRNA ligase	PF01411: tRNA synthetases class II (A)	IPR018164: Alanyl-tRNA synthetase, class IIc, N-terminal	GO:0000166 MF: nucleotide binding;GO:0004813 MF: alanine-tRNA ligase activity;GO:0005524 MF: ATP binding;GO:0006419 BP: alanyl-tRNA aminoacylation	PF01411	IPR018164	GO:0000166; GO:0004813; GO:0005524; GO:0006419
	5B_YII_Jagger_c3991_101	TraesCS5B01G304000.2	tr|C6L7Y7|C6L7Y7_HORBU	F-box protein	PF00646: F-box domain	IPR001810: F-box domain; IPR032675: Leucine-rich repeat domain, L domain-like	GO:0005515 MF: protein binding	PF00646	IPR001810; IPR032675	GO:0005515
	5B_YII_Jagger_c3991_101	TraesCS5B01G304100.1	tr|A0A1E5VMI4|A0A1E5VMI4_9POAL	Ornithine decarboxylase	PF02784: Pyridoxal-dependent decarboxylase, pyridoxal binding domain; PF00278: Pyridoxal-dependent decarboxylase, C-terminal sheet domain	IPR000183: Ornithine/DAP/Arg decarboxylase; IPR002433: Ornithine decarboxylase; IPR009006: Alanine racemase/group IV decarboxylase, C-terminal; IPR022643: Orn/DAP/Arg decarboxylase 2, C-terminal; IPR022644: Orn/DAP/Arg decarboxylase 2, N-terminal; IPR022653: Orn/DAP/Arg decarboxylase 2, pyridoxal-phosphate binding site; IPR029066: PLP-binding barrel	GO:0003824 MF: catalytic activity;GO:0006596 BP: polyamine biosynthetic process	PF02784; PF00278	IPR000183; IPR002433; IPR009006; IPR022643; IPR022644; IPR022653; IPR029066	GO:0003824; GO:0006596
	5B_YII_Jagger_c3991_101	TraesCS5B01G304200.1	tr|A0A1E5VMI4|A0A1E5VMI4_9POAL	Ornithine decarboxylase	PF02784: Pyridoxal-dependent decarboxylase, pyridoxal binding domain; PF00278: Pyridoxal-dependent decarboxylase, C-terminal sheet domain	IPR000183: Ornithine/DAP/Arg decarboxylase; IPR002433: Ornithine decarboxylase; IPR009006: Alanine racemase/group IV decarboxylase, C-terminal; IPR022643: Orn/DAP/Arg decarboxylase 2, C-terminal; IPR022644: Orn/DAP/Arg decarboxylase 2, N-terminal; IPR022653: Orn/DAP/Arg decarboxylase 2, pyridoxal-phosphate binding site; IPR029066: PLP-binding barrel	GO:0003824 MF: catalytic activity;GO:0006596 BP: polyamine biosynthetic process	PF02784; PF00278	IPR000183; IPR002433; IPR009006; IPR022643; IPR022644; IPR022653; IPR029066	GO:0003824; GO:0006596
	5B_YII_Jagger_c3991_101	TraesCS5B01G304300.1	tr|A0A199VI54|A0A199VI54_ANACO	Agmatine coumaroyltransferase-2	PF02458: Transferase family	IPR003480: Transferase	GO:0016747 MF: transferase activity, transferring acyl groups other than amino-acyl groups	PF02458	IPR003480	GO:0016747
	5B_YII_Jagger_c3991_101	TraesCS5B01G304400.1	AT3G59660.1	C2 domain-containing protein / GRAM domain-containing protein	PF00168: C2 domain; PF02893: GRAM domain; PF16016: Domain of unknown function (DUF4782)	IPR000008: C2 domain; IPR004182: GRAM domain; IPR031968: VASt domain	GO:0005515 MF: protein binding	PF00168; PF02893; PF16016	IPR000008; IPR004182; IPR031968	GO:0005515
	5B_YII_Jagger_c3991_101	TraesCS5B01G304500.1	tr|A0A199VFH8|A0A199VFH8_ANACO	F-box protein	PF00646: F-box domain	IPR001810: F-box domain; IPR032675: Leucine-rich repeat domain, L domain-like	GO:0005515 MF: protein binding	PF00646	IPR001810; IPR032675	GO:0005515
	5B_YII_Jagger_c3991_101	TraesCS5B01G304600.1	tr|A0A199VFH8|A0A199VFH8_ANACO	F-box protein	PF00646: F-box domain	IPR001810: F-box domain; IPR032675: Leucine-rich repeat domain, L domain-like	GO:0005515 MF: protein binding	PF00646	IPR001810; IPR032675	GO:0005515
	5B_YII_Jagger_c3991_101	TraesCS5B01G304700.1	tr|W9RY64|W9RY64_9ROSA	Ethylene-responsive transcription factor	PF00847: AP2 domain	IPR001471: AP2/ERF domain; IPR016177: DNA-binding domain	GO:0003677 MF: DNA binding;GO:0003700 MF: transcription factor activity, sequence-specific DNA binding;GO:0006355 BP: regulation of transcription, DNA-templated	PF00847	IPR001471; IPR016177	GO:0003677; GO:0003700; GO:0006355
Stress and defense related proteins, Disease resistance	5B_YII_Jagger_c3991_101	TraesCS5B01G304900.1	tr|Q1WGB0|Q1WGB0_ORYSI	NBS-LRR disease resistance protein	PF00931: NB-ARC domain	IPR002182: NB-ARC; IPR011991: Winged helix-turn-helix DNA-binding domain; IPR027417: P-loop containing nucleoside triphosphate hydrolase; IPR032675: Leucine-rich repeat domain, L domain-like	GO:0043531 MF: ADP binding	PF00931	IPR002182; IPR011991; IPR027417; IPR032675	GO:0043531
	5B_SPAD_Kukri_c40388_844	TraesCS5B01G084000.1	tr|A0A1D1YN48|A0A1D1YN48_9ARAE	Glutamine--tRNA ligase	PF04558: Glutaminyl-tRNA synthetase, non-specific RNA binding region part 1; PF04557: Glutaminyl-tRNA synthetase, non-specific RNA binding region part 2; PF00749: tRNA synthetases class I (E and Q), catalytic domain; PF03950: tRNA synthetases class I (E and Q), anti-codon binding domain	IPR000924: Glutamyl/glutaminyl-tRNA synthetase; IPR001412: Aminoacyl-tRNA synthetase, class I, conserved site; IPR004514: Glutamine-tRNA synthetase; IPR007638: Glutaminyl-tRNA synthetase, class Ib, non-specific RNA-binding domain 2; IPR007639: Glutaminyl-tRNA synthetase, class Ib, non-specific RNA-binding domain, N-terminal; IPR011035: Ribosomal protein L25/Gln-tRNA synthetase, anti-codon-binding…	GO:0000166 MF: nucleotide binding;GO:0004812 MF: aminoacyl-tRNA ligase activity;GO:0004819 MF: glutamine-tRNA ligase activity;GO:0005524 MF: ATP binding;GO:0005737 CC: cytoplasm;GO:0006412 BP: translation;GO:0006418 BP: tRNA aminoacylation for protein translation;GO:0006425 BP: glutaminyl-tRNA aminoacylation;GO:0016876 MF: ligase activity, forming aminoacyl-tRNA and related compounds;GO:0043039 B…	PF04558; PF04557; PF00749; PF03950	IPR000924; IPR001412; IPR004514; IPR007638; IPR007639; IPR011035; IPR014729; IPR020056; IPR020058; IPR020059; IPR020061	GO:0000166; GO:0004812; GO:0004819; GO:0005524; GO:0005737; GO:0006412; GO:0006418; GO:0006425; GO:0016876; GO:0043039
	5B_SPAD_Kukri_c40388_844	TraesCS5B01G084100.1	tr|U5U545|U5U545_9BRAS	APOLLO	PF00929: Exonuclease	IPR012337: Ribonuclease H-like domain; IPR013520: Exonuclease, RNase T/DNA polymerase III	GO:0003676 MF: nucleic acid binding	PF00929	IPR012337; IPR013520	GO:0003676
	5B_SPAD_Kukri_c40388_844	TraesCS5B01G084300.1	tr|B4FAC1|B4FAC1_MAIZE	RNA 3-terminal phosphate cyclase-like protein	PF01137: RNA 3'-terminal phosphate cyclase; PF05189: RNA 3'-terminal phosphate cyclase (RTC), insert domain	IPR013791: RNA 3'-terminal phosphate cyclase, insert domain; IPR013792: RNA 3'-terminal phosphate cyclase/enolpyruvate transferase, alpha/beta; IPR016443: RNA 3'-terminal phosphate cyclase type 2; IPR020719: RNA 3'-terminal phosphate cyclase-like, conserved site; IPR023797: RNA 3'-terminal phosphate cyclase domain	GO:0003824 MF: catalytic activity;GO:0005730 CC: nucleolus;GO:0042254 BP: ribosome biogenesis	PF01137; PF05189	IPR013791; IPR013792; IPR016443; IPR020719; IPR023797	GO:0003824; GO:0005730; GO:0042254
	5B_SPAD_Kukri_c40388_844	TraesCS5B01G084500.1	AT5G08050.1	wiskott-aldrich syndrome family protein, putative (DUF1118)	PF06549: Protein of unknown function (DUF1118)	IPR009500: Protein of unknown function DUF1118	NA	PF06549	IPR009500	NA
	5B_SPAD_Kukri_c40388_844	TraesCS5B01G084600.1	tr|B9REC9|B9REC9_RICCO	Asparagine synthetase, putative	PF13537: Glutamine amidotransferase domain; PF00733: Asparagine synthase	IPR001962: Asparagine synthase; IPR014729: Rossmann-like alpha/beta/alpha sandwich fold; IPR017932: Glutamine amidotransferase type 2 domain; IPR029055: Nucleophile aminohydrolases, N-terminal	GO:0004066 MF: asparagine synthase (glutamine-hydrolyzing) activity;GO:0006529 BP: asparagine biosynthetic process	PF13537; PF00733	IPR001962; IPR014729; IPR017932; IPR029055	GO:0004066; GO:0006529
	5B_SPAD_Kukri_c40388_844	TraesCS5B01G084700.1	tr|A0A199V640|A0A199V640_ANACO	Transcription initiation factor TFIID subunit 8	PF07524: Bromodomain associated; PF10406: Transcription factor TFIID complex subunit 8 C-term	IPR006565: Bromodomain associated domain; IPR019473: Transcription factor TFIID, subunit 8, C-terminal	NA	PF07524; PF10406	IPR006565; IPR019473	NA
Kinase, phosphorilation	5B_SPAD_Kukri_c40388_844	TraesCS5B01G084800.1	tr|A0A0K1U1Q9|A0A0K1U1Q9_NICBE	Lectin receptor kinase	PF00139: Legume lectin domain; PF00069: Protein kinase domain	IPR000719: Protein kinase domain; IPR001220: Legume lectin domain; IPR008271: Serine/threonine-protein kinase, active site; IPR011009: Protein kinase-like domain; IPR013320: Concanavalin A-like lectin/glucanase domain; IPR017441: Protein kinase, ATP binding site	GO:0004672 MF: protein kinase activity;GO:0005524 MF: ATP binding;GO:0006468 BP: protein phosphorylation;GO:0030246 MF: carbohydrate binding	PF00139; PF00069	IPR000719; IPR001220; IPR008271; IPR011009; IPR013320; IPR017441	GO:0004672; GO:0005524; GO:0006468; GO:0030246
	5B_SPAD_Kukri_c40388_844	TraesCS5B01G084900.1	tr|Q2QN95|Q2QN95_ORYSJ	Amino acid transporter family protein, putative, expressed	PF01490: Transmembrane amino acid transporter protein	IPR013057: Amino acid transporter, transmembrane domain	NA	PF01490	IPR013057	NA
Stress and defense related proteins	5B_SPAD_Kukri_c40388_844	TraesCS5B01G085000.2	tr|A8IE27|A8IE27_TRITU	DNA repair protein Rad50	PF13476: AAA domain	IPR004584: DNA repair protein Rad50, eukaryotes; IPR013134: RAD50, zinc hook; IPR027417: P-loop containing nucleoside triphosphate hydrolase	GO:0000723 BP: telomere maintenance;GO:0005634 CC: nucleus;GO:0006281 BP: DNA repair;GO:0016887 MF: ATPase activity;GO:0030870 CC: Mre11 complex	PF13476	IPR004584; IPR013134; IPR027417	GO:0000723; GO:0005634; GO:0006281; GO:0016887; GO:0030870
	5B_SPAD_Kukri_c40388_844	TraesCS5B01G085400.1	tr|B6TMG1|B6TMG1_MAIZE	Nucleolar GTP-binding protein 2	PF08153: NGP1NT (NUC091) domain; PF01926: 50S ribosome-binding GTPase	IPR006073: GTP binding domain; IPR012971: Nucleolar GTP-binding protein 2, N-terminal domain; IPR023179: GTP-binding protein, orthogonal bundle domain; IPR027417: P-loop containing nucleoside triphosphate hydrolase; IPR030378: Circularly permuted (CP)-type guanine nucleotide-binding (G) domain	GO:0005525 MF: GTP binding	PF08153; PF01926	IPR006073; IPR012971; IPR023179; IPR027417; IPR030378	GO:0005525
	5B_SPAD_Kukri_c40388_844	TraesCS5B01G085600.1	tr|G7KGR6|G7KGR6_MEDTR	Rotundifolia-like protein	PF08137: DVL family	IPR012552: DVL	NA	PF08137	IPR012552	NA
	5B_SPAD_Kukri_c40388_844	TraesCS5B01G085800.1	tr|M8AC57|M8AC57_TRIUA	U3 small nucleolar RNA-associated protein 18-like protein	PF07893: Protein of unknown function (DUF1668)	IPR011042: Six-bladed beta-propeller, TolB-like; IPR011044: Quinoprotein amine dehydrogenase, beta chain-like; IPR012871: Protein of unknown function DUF1677, Oryza sativa	NA	PF07893	IPR011042; IPR011044; IPR012871	NA
	5B_SPAD_Kukri_c40388_844	TraesCS5B01G085900.1	tr|B9SEF0|B9SEF0_RICCO	Ankyrin repeat-containing protein, putative	PF12796: Ankyrin repeats (3 copies)	IPR002110: Ankyrin repeat; IPR020683: Ankyrin repeat-containing domain	GO:0005515 MF: protein binding	PF12796	IPR002110; IPR020683	GO:0005515
	5B_SPAD_Kukri_c40388_844	TraesCS5B01G086100.1	tr|B9SEF0|B9SEF0_RICCO	Ankyrin repeat-containing protein, putative	PF12796: Ankyrin repeats (3 copies); PF00076: RNA recognition motif. (a.k.a. RRM, RBD, or RNP domain); PF12872: OST-HTH/LOTUS domain	IPR000504: RNA recognition motif domain; IPR002110: Ankyrin repeat; IPR013083: Zinc finger, RING/FYVE/PHD-type; IPR017907: Zinc finger, RING-type, conserved site; IPR020683: Ankyrin repeat-containing domain; IPR025605: OST-HTH/LOTUS domain	GO:0003676 MF: nucleic acid binding;GO:0005515 MF: protein binding	PF12796; PF00076; PF12872	IPR000504; IPR002110; IPR013083; IPR017907; IPR020683; IPR025605	GO:0003676; GO:0005515
	5B_SPAD_Kukri_c40388_844	TraesCS5B01G086200.1	tr|A0A1E5V6D0|A0A1E5V6D0_9POAL	Xyloglucan galactosyltransferase KATAMARI1-like protein	PF03016: Exostosin family	IPR004263: Exostosin-like	NA	PF03016	IPR004263	NA
	5B_SPAD_Kukri_c40388_844	TraesCS5B01G086300.1	tr|B9HTH7|B9HTH7_POPTR	XH/XS domain-containing family protein	PF03469: XH domain	IPR005379: Uncharacterised domain XH	NA	PF03469	IPR005379	NA
	5B_SPAD_Kukri_c40388_844	TraesCS5B01G086400.1	tr|A0A061GG53|A0A061GG53_THECC	XH/XS domain-containing protein	PF03469: XH domain	IPR005379: Uncharacterised domain XH	NA	PF03469	IPR005379	NA
	5B_SPAD_Kukri_c40388_844	TraesCS5B01G086600.1	tr|A0A072UZ29|A0A072UZ29_MEDTR	XH/XS domain protein	PF03469: XH domain	IPR005379: Uncharacterised domain XH	NA	PF03469	IPR005379	NA
	5B_SPAD_Kukri_c40388_844	TraesCS5B01G086900.1	tr|B7XBB5|B7XBB5_WHEAT	Myb transcription factor	PF13921: Myb-like DNA-binding domain	IPR001005: SANT/Myb domain; IPR009057: Homeobox domain-like; IPR017930: Myb domain	GO:0003677 MF: DNA binding	PF13921	IPR001005; IPR009057; IPR017930	GO:0003677
	5B_SPAD_Kukri_c40388_844	TraesCS5B01G087000.2	tr|B9T4I1|B9T4I1_RICCO	Serine/arginine rich splicing factor, putative	PF00076: RNA recognition motif. (a.k.a. RRM, RBD, or RNP domain)	IPR000504: RNA recognition motif domain	GO:0003676 MF: nucleic acid binding	PF00076	IPR000504	GO:0003676
	5B_SPAD_Kukri_c40388_844	TraesCS5B01G087200.1	tr|M8BYN4|M8BYN4_AEGTA	Mitochondrial import inner membrane translocase subunit Tim9	PF02953: Tim10/DDP family zinc finger	IPR004217: Tim10/DDP family zinc finger	NA	PF02953	IPR004217	NA
	5B_SPAD_Kukri_c40388_844	TraesCS5B01G087300.2	tr|A0A072TN99|A0A072TN99_MEDTR	Phosphatidylinositol N-acetyglucosaminlytransferase subunit P-like protein	PF12552: Protein of unknown function (DUF3741); PF14309: Domain of unknown function (DUF4378)	IPR022212: Domain of unknown function DUF3741; IPR025486: Domain of unknown function DUF4378	NA	PF12552; PF14309	IPR022212; IPR025486	NA
	5B_SPAD_Kukri_c40388_844	TraesCS5B01G087400.1	tr|A0A0K9NPK2|A0A0K9NPK2_ZOSMR	ABC transporter G family member	PF00005: ABC transporter; PF01061: ABC-2 type transporter	IPR003439: ABC transporter-like; IPR003593: AAA+ ATPase domain; IPR013525: ABC-2 type transporter; IPR017871: ABC transporter, conserved site; IPR027417: P-loop containing nucleoside triphosphate hydrolase	GO:0005524 MF: ATP binding;GO:0016020 CC: membrane;GO:0016887 MF: ATPase activity	PF00005; PF01061	IPR003439; IPR003593; IPR013525; IPR017871; IPR027417	GO:0005524; GO:0016020; GO:0016887
	5B_SPAD_Kukri_c40388_844	TraesCS5B01G087500.1	tr|A0A0K9PZF9|A0A0K9PZF9_ZOSMR	U-box domain-containing protein	PF04564: U-box domain; PF00514: Armadillo/beta-catenin-like repeat	IPR000225: Armadillo; IPR003613: U box domain; IPR011989: Armadillo-like helical; IPR013083: Zinc finger, RING/FYVE/PHD-type; IPR016024: Armadillo-type fold	GO:0004842 MF: ubiquitin-protein transferase activity;GO:0005488 MF: binding;GO:0005515 MF: protein binding;GO:0016567 BP: protein ubiquitination	PF04564; PF00514	IPR000225; IPR003613; IPR011989; IPR013083; IPR016024	GO:0004842; GO:0005488; GO:0005515; GO:0016567
Stress and defense related proteins, Zinz finger	5B_SPAD_Kukri_c40388_844	TraesCS5B01G087600.3	tr|Q8L5E9|Q8L5E9_HORVU	Dof zinc finger protein	PF02701: Dof domain, zinc finger	IPR003851: Zinc finger, Dof-type	GO:0003677 MF: DNA binding;GO:0006355 BP: regulation of transcription, DNA-templated	PF02701	IPR003851	GO:0003677; GO:0006355
Stress and defense related proteins, Heat shock	5B_SPAD_Kukri_c40388_844	TraesCS5B01G087700.4	tr|Q10NA9|Q10NA9_ORYSJ	70 kDa heat shock protein	PF00012: Hsp70 protein	IPR013126: Heat shock protein 70 family; IPR018181: Heat shock protein 70, conserved site; IPR029047: Heat shock protein 70kD, peptide-binding domain; IPR029048: Heat shock protein 70kD, C-terminal domain	NA	PF00012	IPR013126; IPR018181; IPR029047; IPR029048	NA
	5B_SPAD_Kukri_c40388_844	TraesCS5B01G087800.1	tr|M8BNY0|M8BNY0_AEGTA	Rubredoxin	PF00301: Rubredoxin	IPR018527: Rubredoxin, iron-binding site; IPR024934: Rubredoxin-like domain; IPR024935: Rubredoxin domain	GO:0005506 MF: iron ion binding;GO:0046872 MF: metal ion binding	PF00301	IPR018527; IPR024934; IPR024935	GO:0005506; GO:0046872
	5B_SPAD_Kukri_c40388_844	TraesCS5B01G087900.1	tr|A0A1D5ZEP4|A0A1D5ZEP4_WHEAT	Ubiquitin-related modifier 1	PF09138: Urm1 (Ubiquitin related modifier)	IPR012675: Beta-grasp domain; IPR015221: Ubiquitin-related modifier 1; IPR016155: Molybdopterin synthase/thiamin biosynthesis sulphur carrier, beta-grasp	GO:0005737 CC: cytoplasm;GO:0034227 BP: tRNA thio-modification	PF09138	IPR012675; IPR015221; IPR016155	GO:0005737; GO:0034227
	5B_SPAD_Kukri_c40388_844	TraesCS5B01G088000.1	tr|B6U579|B6U579_MAIZE	Thaumatin-like protein	PF00314: Thaumatin family	IPR001938: Thaumatin	NA	PF00314	IPR001938	NA
	5B_SPAD_Kukri_c40388_844	TraesCS5B01G088400.1	tr|M8C0D2|M8C0D2_AEGTA	Importin subunit beta-1	PF03810: Importin-beta N-terminal domain; PF13513: HEAT-like repeat	IPR001494: Importin-beta, N-terminal domain; IPR011989: Armadillo-like helical; IPR016024: Armadillo-type fold	GO:0005488 MF: binding;GO:0006886 BP: intracellular protein transport;GO:0008536 MF: Ran GTPase binding	PF03810; PF13513	IPR001494; IPR011989; IPR016024	GO:0005488; GO:0006886; GO:0008536
	5B_SPAD_Kukri_c40388_844	TraesCS5B01G088500.1	tr|I3SX98|I3SX98_MEDTR	Pathogenesis-related thaumatin family protein	PF00314: Thaumatin family	IPR001938: Thaumatin	NA	PF00314	IPR001938	NA
	5B_SPAD_Kukri_c40388_844	TraesCS5B01G088600.1	tr|I3SX98|I3SX98_MEDTR	Pathogenesis-related thaumatin family protein	PF00314: Thaumatin family	IPR001938: Thaumatin	NA	PF00314	IPR001938	NA
	5B_SPAD_Kukri_c40388_844	TraesCS5B01G088700.1	tr|M8C0D2|M8C0D2_AEGTA	Importin subunit beta-1	PF03810: Importin-beta N-terminal domain; PF13513: HEAT-like repeat	IPR001494: Importin-beta, N-terminal domain; IPR011989: Armadillo-like helical; IPR016024: Armadillo-type fold	GO:0005488 MF: binding;GO:0006886 BP: intracellular protein transport;GO:0008536 MF: Ran GTPase binding	PF03810; PF13513	IPR001494; IPR011989; IPR016024	GO:0005488; GO:0006886; GO:0008536
	5B_SPAD_Kukri_c40388_844	TraesCS5B01G088800.1	tr|W5FPM2|W5FPM2_WHEAT	CASP-like protein	PF04535: Domain of unknown function (DUF588)	IPR006702: Domain of unknown function DUF588	NA	PF04535	IPR006702	NA
	5B_SPAD_Kukri_c40388_844	TraesCS5B01G088900.1	sp|A3DNA7|RL2_STAMF	50S ribosomal protein L2	PF00181: Ribosomal Proteins L2, RNA binding domain; PF03947: Ribosomal Proteins L2, C-terminal domain	IPR002171: Ribosomal protein L2; IPR008991: Translation protein SH3-like domain; IPR012340: Nucleic acid-binding, OB-fold; IPR014722: Ribosomal protein L2 domain 2; IPR014726: Ribosomal protein L2, domain 3; IPR022666: Ribosomal Proteins L2, RNA binding domain; IPR022669: Ribosomal protein L2, C-terminal; IPR022671: Ribosomal protein L2, conserved site; IPR023672: Ribosomal protein L2, archaeal-t…	GO:0003723 MF: RNA binding;GO:0003735 MF: structural constituent of ribosome;GO:0005622 CC: intracellular;GO:0005840 CC: ribosome;GO:0006412 BP: translation;GO:0015934 CC: large ribosomal subunit	PF00181; PF03947	IPR002171; IPR008991; IPR012340; IPR014722; IPR014726; IPR022666; IPR022669; IPR022671; IPR023672	GO:0003723; GO:0003735; GO:0005622; GO:0005840; GO:0006412; GO:0015934
Kinase, phosphorilation	5B_SPAD_Kukri_c40388_844	TraesCS5B01G089000.1	tr|A0A1J3H834|A0A1J3H834_NOCCA	Receptor-like protein kinase	PF12819: Carbohydrate-binding protein of the ER; PF13855: Leucine rich repeat; PF07714: Protein tyrosine kinase	IPR000719: Protein kinase domain; IPR001245: Serine-threonine/tyrosine-protein kinase, catalytic domain; IPR001611: Leucine-rich repeat; IPR008271: Serine/threonine-protein kinase, active site; IPR011009: Protein kinase-like domain; IPR017441: Protein kinase, ATP binding site; IPR024788: Malectin-like carbohydrate-binding domain; IPR032675: Leucine-rich repeat domain, L domain-like	GO:0004672 MF: protein kinase activity;GO:0005515 MF: protein binding;GO:0005524 MF: ATP binding;GO:0006468 BP: protein phosphorylation	PF12819; PF13855; PF07714	IPR000719; IPR001245; IPR001611; IPR008271; IPR011009; IPR017441; IPR024788; IPR032675	GO:0004672; GO:0005515; GO:0005524; GO:0006468
	5B_SPAD_Kukri_c40388_844	TraesCS5B01G089100.1	tr|G4LAL5|G4LAL5_CEPSW	Photosystem II reaction center protein I	PF02532: Photosystem II reaction centre I protein (PSII 4.8 kDa protein)	IPR003686: Photosystem II PsbI	GO:0009523 CC: photosystem II;GO:0009539 CC: photosystem II reaction center;GO:0015979 BP: photosynthesis;GO:0016020 CC: membrane	PF02532	IPR003686	GO:0009523; GO:0009539; GO:0015979; GO:0016020
	5B_SPAD_Kukri_c40388_844	TraesCS5B01G089200.1	tr|C4J8Y9|C4J8Y9_MAIZE	MYB transcription factor	PF00249: Myb-like DNA-binding domain	IPR001005: SANT/Myb domain; IPR009057: Homeobox domain-like; IPR017930: Myb domain	GO:0003677 MF: DNA binding	PF00249	IPR001005; IPR009057; IPR017930	GO:0003677
	5B_SPAD_Kukri_c40388_844	TraesCS5B01G089300.1	tr|B4F833|B4F833_MAIZE	Diaminopimelate epimerase	PF01678: Diaminopimelate epimerase	IPR001653: Diaminopimelate epimerase, DapF; IPR018510: Diaminopimelate epimerase, active site	GO:0005737 CC: cytoplasm;GO:0008837 MF: diaminopimelate epimerase activity;GO:0009089 BP: lysine biosynthetic process via diaminopimelate	PF01678	IPR001653; IPR018510	GO:0005737; GO:0008837; GO:0009089
	5B_SPAD_Kukri_c40388_844	TraesCS5B01G089400.1	tr|A0A0B2NZ45|A0A0B2NZ45_GLYSO	UNC93-like protein	PF05978: Ion channel regulatory protein UNC-93	IPR010291: Ion channel regulatory protein, UNC-93; IPR020846: Major facilitator superfamily domain	NA	PF05978	IPR010291; IPR020846	NA
	5B_SPAD_Kukri_c40388_844	TraesCS5B01G089600.1	tr|A0A151TUR4|A0A151TUR4_CAJCA	UNC93-like protein	PF05978: Ion channel regulatory protein UNC-93	IPR010291: Ion channel regulatory protein, UNC-93; IPR020846: Major facilitator superfamily domain	NA	PF05978	IPR010291; IPR020846	NA
Kinase, phosphorilation	5B_SPAD_Kukri_c40388_844	TraesCS5B01G089800.1	tr|B5RHV5|B5RHV5_MUSBA	Protein kinase family protein	PF13947: Wall-associated receptor kinase galacturonan-binding; PF07645: Calcium-binding EGF domain; PF00069: Protein kinase domain	IPR000152: EGF-type aspartate/asparagine hydroxylation site; IPR000719: Protein kinase domain; IPR000742: EGF-like domain; IPR001881: EGF-like calcium-binding domain; IPR008271: Serine/threonine-protein kinase, active site; IPR011009: Protein kinase-like domain; IPR017441: Protein kinase, ATP binding site; IPR018097: EGF-like calcium-binding, conserved site; IPR025287: Wall-associated receptor ki…	GO:0004672 MF: protein kinase activity;GO:0005509 MF: calcium ion binding;GO:0005515 MF: protein binding;GO:0005524 MF: ATP binding;GO:0006468 BP: protein phosphorylation;GO:0030247 MF: polysaccharide binding	PF13947; PF07645; PF00069	IPR000152; IPR000719; IPR000742; IPR001881; IPR008271; IPR011009; IPR017441; IPR018097; IPR025287	GO:0004672; GO:0005509; GO:0005515; GO:0005524; GO:0006468; GO:0030247
	5B_SPAD_Kukri_c40388_844	TraesCS5B01G090000.1	AT5G56340.1	RING/U-box superfamily protein	PF13639: Ring finger domain	IPR001841: Zinc finger, RING-type; IPR013083: Zinc finger, RING/FYVE/PHD-type	GO:0005515 MF: protein binding;GO:0008270 MF: zinc ion binding	PF13639	IPR001841; IPR013083	GO:0005515; GO:0008270
	5B_SPAD_Kukri_c40388_844	TraesCS5B01G090100.1	AT1G74620.1	RING/U-box superfamily protein	PF13639: Ring finger domain	IPR001841: Zinc finger, RING-type; IPR013083: Zinc finger, RING/FYVE/PHD-type	GO:0005515 MF: protein binding;GO:0008270 MF: zinc ion binding	PF13639	IPR001841; IPR013083	GO:0005515; GO:0008270
Kinase, phosphorilation	5B_SPAD_Kukri_c40388_844	TraesCS5B01G090300.1	tr|B6SVB5|B6SVB5_MAIZE	Protein kinase	PF00139: Legume lectin domain; PF07714: Protein tyrosine kinase	IPR000719: Protein kinase domain; IPR001220: Legume lectin domain; IPR001245: Serine-threonine/tyrosine-protein kinase, catalytic domain; IPR008271: Serine/threonine-protein kinase, active site; IPR011009: Protein kinase-like domain; IPR013320: Concanavalin A-like lectin/glucanase domain; IPR017441: Protein kinase, ATP binding site; IPR019825: Legume lectin, beta chain, Mn/Ca-binding site	GO:0004672 MF: protein kinase activity;GO:0005524 MF: ATP binding;GO:0006468 BP: protein phosphorylation;GO:0030246 MF: carbohydrate binding	PF00139; PF07714	IPR000719; IPR001220; IPR001245; IPR008271; IPR011009; IPR013320; IPR017441; IPR019825	GO:0004672; GO:0005524; GO:0006468; GO:0030246
Stress and defense related proteins, Zinz finger	5B_SPAD_Kukri_c40388_844	TraesCS5B01G090400.1	tr|A0A1D1XE29|A0A1D1XE29_9ARAE	Zinc finger C3H1 domain-containing protein	PF10650: Putative zinc-finger domain	IPR011990: Tetratricopeptide-like helical domain; IPR019607: Putative zinc-finger domain	GO:0005515 MF: protein binding	PF10650	IPR011990; IPR019607	GO:0005515
	5B_SPAD_Kukri_c40388_844	TraesCS5B01G090500.1	tr|A0A1E5VZM4|A0A1E5VZM4_9POAL	Membrane magnesium transporter	PF10270: Membrane magnesium transporter	IPR018937: Magnesium transporter	NA	PF10270	IPR018937	NA
	5B_SPAD_Kukri_c40388_844	TraesCS5B01G090600.1	sp|O67546|SUCC_AQUAE	Succinate--CoA ligase [ADP-forming] subunit beta	PF08442: ATP-grasp domain; PF16114: ATP citrate lyase citrate-binding	IPR013650: ATP-grasp fold, succinyl-CoA synthetase-type; IPR016102: Succinyl-CoA synthetase-like; IPR032263: ATP-citrate synthase, citrate-binding domain	NA	PF08442; PF16114	IPR013650; IPR016102; IPR032263	NA
	5B_SPAD_Kukri_c40388_844	TraesCS5B01G091000.1	tr|A0A072UK53|A0A072UK53_MEDTR	Wuschel-related homeobox protein	PF00046: Homeobox domain	IPR001356: Homeobox domain; IPR009057: Homeobox domain-like	GO:0003677 MF: DNA binding	PF00046	IPR001356; IPR009057	GO:0003677
	5B_SPAD_Kukri_c40388_844	TraesCS5B01G091100.1	tr|A0A103XT84|A0A103XT84_CYNCS	Complex 1 LYR protein	PF05347: Complex 1 protein (LYR family)	IPR008011: Complex 1 LYR protein	NA	PF05347	IPR008011	NA

## Sheet: Table Sxl8
Traits	Marker_M1 name	Marker_M1 code	Chromosome_M1	Position_M1	Marker_M1 name	Marker_M2 code	Chromosome_M2	Position_M2	Mean_M_1_Major.allele_M2_Major.allele	Mean_M_1_Minor.allele_M2_Major.allele	Mean_M_1_Major.allele_M2_Minor.allele	Mean_M_1_Minor.allele_M2_Minor.allele	FValue	Fvalue_M_by_M	ProbF	Logp
YII	AX-108757961	W135_AASO	2A	729290484	AX-108740017	W135_AAIP	1A	304999185	0.661177	0.611046	0.65538	0.54844	35.34	35.3389	3.6972e-18	17.4321
YII	AX-109306021	W135_AFZO	4D	3433639	AX-109299894	W135_AFWE	5A	527917704	0.662103	0.662254	0.645017	0.537649	49.75	49.7533	7.7559e-24	23.1104
YII	AX-109832431	W135_AKRE	5B	635093220	AX-109306021	W135_AFZO	4D	3433639	0.659945	0.651369	0.668843	0.548566	41.96	41.9587	6.05318e-21	20.218
YII	AX-109833451	W135_AKRW	2B	760315413	AX-109347676	W135_AGVH	1A	521893214	0.658388	0.521695	0.576616	NA	58.37	58.3706	1.35973e-20	19.8665
YII	AX-110398938	W135_AQFU	1B	652302058	AX-109831695	W135_AKQU	7D	591786012	0.661472	0.668464	0.652022	0.554391	35.56	35.5599	2.4263e-18	17.6151
YII	AX-109940155	W135_AMXX	1A	521984890	AX-109833451	W135_AKRW	2B	760315413	0.660432	0.555374	0.503469	0.649272	70.8	70.8023	0	30.243
YII	AX-111058839	W135_AXXL	2B	760933222	AX-109940155	W135_AMXX	1A	521984890	0.660432	0.503469	0.555374	0.64967	71.16	71.1647	0	30.4025
YII	AX-111044340	W135_AXQU	1D	42825959	AX-110992919	W135_AWOF	1A	580446630	0.662506	0.639428	0.565782	0.555515	NA	30.6237	3.33067e-16	15.4775
SPAD	AX-158588791	W135_FHZD	6B	695491904	AX-111134276	W135_AZIP	3A	556662034	51.8881	53.8747	47.0129	NA	55.75	55.7809	8.91688e-20	19.0498
YII	wsnp_Ku_c28854_38769308	W15_ASOV	6B	690957718	AX-111134276	W135_AZIP	3A	556662034	0.658844	0.665395	0.547474	NA	98.89	98.8868	0	29.5209
YII	BS00093078_51	W15_ACRV	1B	1204018	AX-111550596	W135_BCEM	3A	502837641	0.662675	0.613366	0.590805	0.496709	73.04	73.0507	0	30.9297
SPAD	GENE_3437_148	W15_AGXC	5B	489280722	AX-158560411	W135_DRZP	1A	536939363	51.3307	46.5475	53.6004	NA	45.67	45.6721	5.21976e-17	16.2823
YII	wsnp_CAP11_rep_c4111_1943544	W15_APXO	2D	572789915	AX_158571070	W135_EHTT	1D	294465157	0.661045	0.556091	0.533908	NA	89.75	89.7514	2e-28	27.6335
SPAD	Kukri_c6288_364	W15_AJRK	3A	529614153	AX-158588791	W135_FHZD	6B	695491904	51.7721	47.3082	53.8747	NA	47.3	47.3001	2.13426e-17	16.6708
YII	wsnp_RFL_Contig4814_5829093	W15_ASZC	3A	514109783	AX-158597388	W135_FURU	2B	78825014	0.664924	0.625849	0.638161	0.500026	71.32	71.3264	0	30.3099
SPAD	wsnp_Ex_rep_c71217_70021470	W15_ASCK	7A	316014089	AX-158608963	W135_GLUZ	2B	69414363	52.8267	50.8818	53.5927	42.396	34.21	34.2092	8.25669e-18	17.0832
YII	Kukri_c40388_844	W15_AJHA	5B	118530566	BS00093078_51	W15_ACRV	1B	1204018	0.663732	0.602369	0.605377	0.491457	71.51	71.5069	0	30.4613
YII	Kukri_c6288_364	W15_AJRK	3A	529614153	BobWhite_c19155_246	W15_ADIM	5A	533071439	0.662942	0.66727	0.650808	0.529367	66.11	66.1127	0	28.724
YII	wsnp_Ex_c40019_47166980	W15_ARDM	5A	611562283	Jagger_c3991_101	W15_AIDP	5B	488820772	0.662117	0.538787	0.527708	0.567937	75.67	75.6723	0	31.8255

## Sheet: Table Sxl9
Traits *	mrnaid (Genes id)	Human-Readable-Description	Pfam-IDs-(Description)	Interpro-IDs-(Description)	GO-IDs-(Description)-via-Interpro	Gene-or-TE-TE?-U (via-function)	Pfam-IDs	Interpro-IDs	GO-IDs-via-Interpro
1A_YII_W135_AWOF_AX.110992919	TraesCS1A01G425300.1	Amino acid transporter family protein	PF01490: Transmembrane amino acid transporter protein	IPR013057: Amino acid transporter, transmembrane domain	NA	G	PF01490	IPR013057	NA
1A_YII_W135_AWOF_AX.110992919	TraesCS1A01G425400.1	Amino acid transporter family protein	PF01490: Transmembrane amino acid transporter protein	IPR013057: Amino acid transporter, transmembrane domain	NA	G	PF01490	IPR013057	NA
1A_YII_W135_AWOF_AX.110992919	TraesCS1A01G425500.1	Amino acid transporter family protein	PF01490: Transmembrane amino acid transporter protein	IPR013057: Amino acid transporter, transmembrane domain	NA	G	PF01490	IPR013057	NA
1A_YII_W135_AWOF_AX.110992919	TraesCS1A01G425600.1	transmembrane protein, putative (DUF594)	PF13968: Domain of unknown function (DUF4220); PF04578: Protein of unknown function, DUF594	IPR007658: Protein of unknown function DUF594; IPR025315: Domain of unknown function DUF4220	NA	G	PF13968; PF04578	IPR007658; IPR025315	NA
1A_YII_W135_AWOF_AX.110992919	TraesCS1A01G425700.1	Transducin/WD40 repeat protein	PF00400: WD domain, G-beta repeat	IPR001680: WD40 repeat; IPR015943: WD40/YVTN repeat-like-containing domain; IPR017986: WD40-repeat-containing domain; IPR019775: WD40 repeat, conserved site; IPR020472: G-protein beta WD-40 repeat	GO:0005515 MF: protein binding	G	PF00400	IPR001680; IPR015943; IPR017986; IPR019775; IPR020472	GO:0005515
1A_YII_W135_AWOF_AX.110992919	TraesCS1A01G425800.1	Disease resistance protein (NBS-LRR class) family	PF00931: NB-ARC domain	IPR002182: NB-ARC; IPR027417: P-loop containing nucleoside triphosphate hydrolase	GO:0043531 MF: ADP binding	G	PF00931	IPR002182; IPR027417	GO:0043531
1A_YII_W135_AWOF_AX.110992919	TraesCS1A01G425900.1	Disease resistance protein (NBS-LRR class) family	PF00931: NB-ARC domain	IPR002182: NB-ARC; IPR011991: Winged helix-turn-helix DNA-binding domain; IPR027417: P-loop containing nucleoside triphosphate hydrolase; IPR032675: Leucine-rich repeat domain, L domain-like	GO:0043531 MF: ADP binding	G	PF00931	IPR002182; IPR011991; IPR027417; IPR032675	GO:0043531
1A_YII_W135_AWOF_AX.110992919	TraesCS1A01G426000.2	Disease resistance protein (NBS-LRR class) family	PF00931: NB-ARC domain	IPR002182: NB-ARC; IPR011991: Winged helix-turn-helix DNA-binding domain; IPR027417: P-loop containing nucleoside triphosphate hydrolase; IPR032675: Leucine-rich repeat domain, L domain-like	GO:0043531 MF: ADP binding	G	PF00931	IPR002182; IPR011991; IPR027417; IPR032675	GO:0043531
1A_YII_W135_AWOF_AX.110992919	TraesCS1A01G426100.1	Lipid transfer protein	PF14368: Probable lipid transfer	IPR016140: Bifunctional inhibitor/plant lipid transfer protein/seed storage helical domain	NA	G	PF14368	IPR016140	NA
1A_YII_W135_AWOF_AX.110992919	TraesCS1A01G426200.1	B-block binding subunit of TFIIIC	PF04182: B-block binding subunit of TFIIIC	IPR007309: B-block binding subunit of TFIIIC; IPR011991: Winged helix-turn-helix DNA-binding domain	NA	G	PF04182	IPR007309; IPR011991	NA
1A_YII_W135_AWOF_AX.110992919	TraesCS1A01G426300.1	Polyol transporter	PF00083: Sugar (and other) transporter	IPR003663: Sugar/inositol transporter; IPR005828: Major facilitator, sugar transporter-like; IPR005829: Sugar transporter, conserved site; IPR020846: Major facilitator superfamily domain	GO:0005215 MF: transporter activity;GO:0016020 CC: membrane;GO:0016021 CC: integral component of membrane;GO:0022857 MF: transmembrane transporter activity;GO:0022891 MF: substrate-specific transmembrane transporter activity;GO:0055085 BP: transmembrane transport	G	PF00083	IPR003663; IPR005828; IPR005829; IPR020846	GO:0005215; GO:0016020; GO:0016021; GO:0022857; GO:0022891; GO:0055085
1A_YII_W135_AWOF_AX.110992919	TraesCS1A01G426700.1	RNA polymerase sigma factor	PF04539: Sigma-70 region 3; PF04542: Sigma-70 region 2; PF04545: Sigma-70, region 4	IPR000943: RNA polymerase sigma-70; IPR007624: RNA polymerase sigma-70 region 3; IPR007627: RNA polymerase sigma-70 region 2; IPR007630: RNA polymerase sigma-70 region 4; IPR011991: Winged helix-turn-helix DNA-binding domain; IPR013324: RNA polymerase sigma factor, region 3/4; IPR013325: RNA polymerase sigma factor, region 2; IPR014284: RNA polymerase sigma-70 like domain	GO:0003677 MF: DNA binding;GO:0003700 MF: transcription factor activity, sequence-specific DNA binding;GO:0006352 BP: DNA-templated transcription, initiation;GO:0006355 BP: regulation of transcription, DNA-templated;GO:0016987 MF: sigma factor activity	G	PF04539; PF04542; PF04545	IPR000943; IPR007624; IPR007627; IPR007630; IPR011991; IPR013324; IPR013325; IPR014284	GO:0003677; GO:0003700; GO:0006352; GO:0006355; GO:0016987
1A_YII_W135_AWOF_AX.110992919	TraesCS1A01G426900.1	Pentatricopeptide repeat-containing protein, putative	PF01535: PPR repeat; PF13041: PPR repeat family; PF14432: DYW family of nucleic acid deaminases	IPR002885: Pentatricopeptide repeat; IPR011990: Tetratricopeptide-like helical domain; IPR032867: DYW domain	GO:0005515 MF: protein binding;GO:0008270 MF: zinc ion binding	G	PF01535; PF13041; PF14432	IPR002885; IPR011990; IPR032867	GO:0005515; GO:0008270
1A_YII_W135_AWOF_AX.110992919	TraesCS1A01G427000.1	Protein phosphatase 2C family protein	PF00481: Protein phosphatase 2C	IPR000222: PPM-type phosphatase, divalent cation binding; IPR001932: PPM-type phosphatase domain	GO:0003824 MF: catalytic activity;GO:0043169 MF: cation binding	G	PF00481	IPR000222; IPR001932	GO:0003824; GO:0043169
1A_YII_W135_AWOF_AX.110992919	TraesCS1A01G427100.1	CTP synthase	PF06418: CTP synthase N-terminus; PF00117: Glutamine amidotransferase class-I	IPR004468: CTP synthase; IPR017456: CTP synthase, N-terminal; IPR017926: Glutamine amidotransferase; IPR027417: P-loop containing nucleoside triphosphate hydrolase; IPR029062: Class I glutamine amidotransferase-like	GO:0003883 MF: CTP synthase activity;GO:0006221 BP: pyrimidine nucleotide biosynthetic process	G	PF06418; PF00117	IPR004468; IPR017456; IPR017926; IPR027417; IPR029062	GO:0003883; GO:0006221
1A_YII_W135_AWOF_AX.110992919	TraesCS1A01G427200.1	Protein N-methyltransferase	PF00856: SET domain; PF09273: Rubisco LSMT substrate-binding	IPR001214: SET domain; IPR015353: Rubisco LSMT, substrate-binding domain	GO:0005515 MF: protein binding	G	PF00856; PF09273	IPR001214; IPR015353	GO:0005515
1A_YII_W135_AWOF_AX.110992919	TraesCS1A01G427300.1	Leucine-rich repeat receptor-like protein kinase family protein	PF08263: Leucine rich repeat N-terminal domain; PF13855: Leucine rich repeat; PF13516: Leucine Rich repeat	IPR001611: Leucine-rich repeat; IPR003591: Leucine-rich repeat, typical subtype; IPR013210: Leucine-rich repeat-containing N-terminal, plant-type; IPR032675: Leucine-rich repeat domain, L domain-like	GO:0005515 MF: protein binding	G	PF08263; PF13855; PF13516	IPR001611; IPR003591; IPR013210; IPR032675	GO:0005515
1A_YII_W135_AWOF_AX.110992919	TraesCS1A01G427400.1	TPR repeat-containing thioredoxin TTL1	PF13414: TPR repeat; PF14559: Tetratricopeptide repeat; PF00515: Tetratricopeptide repeat; PF00085: Thioredoxin	IPR001440: Tetratricopeptide repeat 1; IPR011990: Tetratricopeptide-like helical domain; IPR011991: Winged helix-turn-helix DNA-binding domain; IPR012336: Thioredoxin-like fold; IPR013026: Tetratricopeptide repeat-containing domain; IPR013766: Thioredoxin domain; IPR019734: Tetratricopeptide repeat	GO:0005515 MF: protein binding;GO:0045454 BP: cell redox homeostasis	G	PF13414; PF14559; PF00515; PF00085	IPR001440; IPR011990; IPR011991; IPR012336; IPR013026; IPR013766; IPR019734	GO:0005515; GO:0045454
1D_YII_W135_EHTT_AX.158571075	TraesCS1D01G271400.1	transmembrane protein, putative (DUF1218)	PF06749: Protein of unknown function (DUF1218)	IPR009606: Protein of unknown function DUF1218	NA	G	PF06749	IPR009606	NA
1D_YII_W135_EHTT_AX.158571075	TraesCS1D01G271500.1	Receptor-like protein kinase	PF00069: Protein kinase domain; PF01419: Jacalin-like lectin domain	IPR000719: Protein kinase domain; IPR001229: Jacalin-like lectin domain; IPR008271: Serine/threonine-protein kinase, active site; IPR011009: Protein kinase-like domain; IPR017441: Protein kinase, ATP binding site	GO:0004672 MF: protein kinase activity;GO:0005524 MF: ATP binding;GO:0006468 BP: protein phosphorylation	G	PF00069; PF01419	IPR000719; IPR001229; IPR008271; IPR011009; IPR017441	GO:0004672; GO:0005524; GO:0006468
1D_YII_W135_EHTT_AX.158571075	TraesCS1D01G271600.1	transmembrane protein, putative (DUF1218)	PF06749: Protein of unknown function (DUF1218)	IPR009606: Protein of unknown function DUF1218	NA	G	PF06749	IPR009606	NA
1D_YII_W135_EHTT_AX.158571075	TraesCS1D01G271700.1	transmembrane protein, putative (DUF1218)	PF06749: Protein of unknown function (DUF1218)	IPR009606: Protein of unknown function DUF1218	NA	G	PF06749	IPR009606	NA
1D_YII_W135_EHTT_AX.158571075	TraesCS1D01G271800.1	transmembrane protein, putative (DUF1218)	PF06749: Protein of unknown function (DUF1218)	IPR009606: Protein of unknown function DUF1218	NA	G	PF06749	IPR009606	NA
1D_YII_W135_EHTT_AX.158571075	TraesCS1D01G271900.1	zinc-ribbon domain protein	PF17032: zinc-ribbon family	IPR031493: Zinc-ribbon 15	NA	G	PF17032	IPR031493	NA
1D_YII_W135_EHTT_AX.158571075	TraesCS1D01G272100.1	Protein YIPF	PF04893: Yip1 domain	IPR006977: Yip1 domain	GO:0016020 CC: membrane	G	PF04893	IPR006977	GO:0016020
1D_YII_W135_EHTT_AX.158571075	TraesCS1D01G272300.1	Polypyrimidine tract-binding protein-like protein	PF00076: RNA recognition motif. (a.k.a. RRM, RBD, or RNP domain); PF13893: RNA recognition motif. (a.k.a. RRM, RBD, or RNP domain)	IPR000504: RNA recognition motif domain; IPR006536: HnRNP-L/PTB	GO:0003676 MF: nucleic acid binding;GO:0003723 MF: RNA binding;GO:0005634 CC: nucleus;GO:0006397 BP: mRNA processing	G	PF00076; PF13893	IPR000504; IPR006536	GO:0003676; GO:0003723; GO:0005634; GO:0006397
1D_YII_W135_EHTT_AX.158571075	TraesCS1D01G272500.1	Like-COV protein	PF04367: Protein of unknown function (DUF502)	IPR007462: Protein of unknown function DUF502	NA	G	PF04367	IPR007462	NA
1D_YII_W135_EHTT_AX.158571075	TraesCS1D01G272600.1	Ethylene-responsive transcription factor	PF00847: AP2 domain	IPR001471: AP2/ERF domain; IPR016177: DNA-binding domain	GO:0003677 MF: DNA binding;GO:0003700 MF: transcription factor activity, sequence-specific DNA binding;GO:0006355 BP: regulation of transcription, DNA-templated	G	PF00847	IPR001471; IPR016177	GO:0003677; GO:0003700; GO:0006355
1D_YII_W135_EHTT_AX.158571075	TraesCS1D01G272700.1	S-acyltransferase	PF01529: DHHC palmitoyltransferase	IPR001594: Palmitoyltransferase, DHHC domain	NA	G	PF01529	IPR001594	NA
1D_YII_W135_EHTT_AX.158571075	TraesCS1D01G272800.1	Receptor-like kinase	PF00069: Protein kinase domain	IPR000719: Protein kinase domain; IPR008271: Serine/threonine-protein kinase, active site; IPR011009: Protein kinase-like domain; IPR017441: Protein kinase, ATP binding site	GO:0004672 MF: protein kinase activity;GO:0005524 MF: ATP binding;GO:0006468 BP: protein phosphorylation	G	PF00069	IPR000719; IPR008271; IPR011009; IPR017441	GO:0004672; GO:0005524; GO:0006468
1D_YII_W135_EHTT_AX.158571075	TraesCS1D01G272900.1	Subtilisin-like protease	PF05922: Peptidase inhibitor I9; PF00082: Subtilase family	IPR000209: Peptidase S8/S53 domain; IPR009020: Protease propeptides/proteinase inhibitor I9; IPR010259: Peptidase S8 propeptide/proteinase inhibitor I9; IPR013783: Immunoglobulin-like fold; IPR015500: Peptidase S8, subtilisin-related; IPR023828: Peptidase S8, subtilisin, Ser-active site	GO:0004252 MF: serine-type endopeptidase activity;GO:0006508 BP: proteolysis	G	PF05922; PF00082	IPR000209; IPR009020; IPR010259; IPR013783; IPR015500; IPR023828	GO:0004252; GO:0006508
1D_YII_W135_EHTT_AX.158571075	TraesCS1D01G273100.1	Transcription factor	PF00170: bZIP transcription factor	IPR004827: Basic-leucine zipper domain	GO:0003700 MF: transcription factor activity, sequence-specific DNA binding;GO:0006355 BP: regulation of transcription, DNA-templated;GO:0043565 MF: sequence-specific DNA binding	G	PF00170	IPR004827	GO:0003700; GO:0006355; GO:0043565
1D_YII_W135_EHTT_AX.158571075	TraesCS1D01G273200.1	Tubby-like F-box protein	PF00646: F-box domain; PF01167: Tub family	IPR000007: Tubby, C-terminal; IPR001810: F-box domain; IPR018066: Tubby, C-terminal, conserved site; IPR025659: Tubby C-terminal-like domain	GO:0005515 MF: protein binding	TE?	PF00646; PF01167	IPR000007; IPR001810; IPR018066; IPR025659	GO:0005515
1D_YII_W135_EHTT_AX.158571075	TraesCS1D01G273400.1	Small nuclear ribonucleoprotein	PF01423: LSM domain	IPR001163: LSM domain, eukaryotic/archaea-type; IPR010920: LSM domain	NA	G	PF01423	IPR001163; IPR010920	NA
1D_YII_W135_EHTT_AX.158571075	TraesCS1D01G273500.1	Soluble inorganic pyrophosphatase	PF00719: Inorganic pyrophosphatase	IPR008162: Inorganic pyrophosphatase	GO:0000287 MF: magnesium ion binding;GO:0004427 MF: inorganic diphosphatase activity;GO:0005737 CC: cytoplasm;GO:0006796 BP: phosphate-containing compound metabolic process	G	PF00719	IPR008162	GO:0000287; GO:0004427; GO:0005737; GO:0006796
1D_YII_W135_EHTT_AX.158571075	TraesCS1D01G273600.1	Kinase family protein	PF01657: Salt stress response/antifungal; PF07714: Protein tyrosine kinase	IPR000719: Protein kinase domain; IPR001245: Serine-threonine/tyrosine-protein kinase, catalytic domain; IPR002902: Gnk2-homologous domain; IPR008271: Serine/threonine-protein kinase, active site; IPR011009: Protein kinase-like domain	GO:0004672 MF: protein kinase activity;GO:0005524 MF: ATP binding;GO:0006468 BP: protein phosphorylation	G	PF01657; PF07714	IPR000719; IPR001245; IPR002902; IPR008271; IPR011009	GO:0004672; GO:0005524; GO:0006468
1D_YII_W135_EHTT_AX.158571075	TraesCS1D01G273700.1	Kinase family protein	PF01657: Salt stress response/antifungal; PF07714: Protein tyrosine kinase	IPR000719: Protein kinase domain; IPR001245: Serine-threonine/tyrosine-protein kinase, catalytic domain; IPR002902: Gnk2-homologous domain; IPR008271: Serine/threonine-protein kinase, active site; IPR011009: Protein kinase-like domain	GO:0004672 MF: protein kinase activity;GO:0005524 MF: ATP binding;GO:0006468 BP: protein phosphorylation	G	PF01657; PF07714	IPR000719; IPR001245; IPR002902; IPR008271; IPR011009	GO:0004672; GO:0005524; GO:0006468
1D_YII_W135_EHTT_AX.158571075	TraesCS1D01G273800.1	Kinase family protein	PF01657: Salt stress response/antifungal; PF00069: Protein kinase domain	IPR000719: Protein kinase domain; IPR002902: Gnk2-homologous domain; IPR008271: Serine/threonine-protein kinase, active site; IPR011009: Protein kinase-like domain	GO:0004672 MF: protein kinase activity;GO:0005524 MF: ATP binding;GO:0006468 BP: protein phosphorylation	G	PF01657; PF00069	IPR000719; IPR002902; IPR008271; IPR011009	GO:0004672; GO:0005524; GO:0006468
1D_YII_W135_EHTT_AX.158571075	TraesCS1D01G273900.1	DUF674 family protein	PF05056: Protein of unknown function (DUF674)	IPR007750: Protein of unknown function DUF674	NA	G	PF05056	IPR007750	NA
2B_YII_W135_FURU_AX.158597388	TraesCS2B01G113900.1	Dihydrofolate reductase	PF03959: Serine hydrolase (FSH1)	IPR005645: Serine hydrolase FSH; IPR029058: Alpha/Beta hydrolase fold	NA	G	PF03959	IPR005645; IPR029058	NA
2B_YII_W135_FURU_AX.158597388	TraesCS2B01G114000.1	Non-specific serine/threonine protein kinase	PF00069: Protein kinase domain; PF03822: NAF domain	IPR000719: Protein kinase domain; IPR004041: NAF domain; IPR008271: Serine/threonine-protein kinase, active site; IPR011009: Protein kinase-like domain; IPR017441: Protein kinase, ATP binding site; IPR018451: NAF/FISL domain	GO:0004672 MF: protein kinase activity;GO:0005524 MF: ATP binding;GO:0006468 BP: protein phosphorylation;GO:0007165 BP: signal transduction	G	PF00069; PF03822	IPR000719; IPR004041; IPR008271; IPR011009; IPR017441; IPR018451	GO:0004672; GO:0005524; GO:0006468; GO:0007165
2B_YII_W135_FURU_AX.158597388	TraesCS2B01G114100.1	Myb/SANT-like DNA-binding domain protein	PF12776: Myb/SANT-like DNA-binding domain	IPR024752: Myb/SANT-like domain	NA	TE?	PF12776	IPR024752	NA
2B_YII_W135_FURU_AX.158597388	TraesCS2B01G114400.1	F-box domain containing protein, expressed	PF03478: Protein of unknown function (DUF295)	IPR005174: Domain unknown function DUF295	NA	TE?	PF03478	IPR005174	NA
2B_YII_W135_FURU_AX.158597388	TraesCS2B01G114500.2	Alpha-L-arabinofuranosidase 1	PF06964: Alpha-L-arabinofuranosidase C-terminal domain	IPR008979: Galactose-binding domain-like; IPR010720: Alpha-L-arabinofuranosidase, C-terminal; IPR017853: Glycoside hydrolase superfamily	GO:0046373 BP: L-arabinose metabolic process;GO:0046556 MF: alpha-L-arabinofuranosidase activity	G	PF06964	IPR008979; IPR010720; IPR017853	GO:0046373; GO:0046556
2B_YII_W135_FURU_AX.158597388	TraesCS2B01G114700.2	2-dehydro-3-deoxyphosphooctonate aldolase	PF00793: DAHP synthetase I family	IPR006218: DAHP synthetase I/KDSA; IPR006269: 3-deoxy-8-phosphooctulonate synthase; IPR013785: Aldolase-type TIM barrel	GO:0003824 MF: catalytic activity;GO:0005737 CC: cytoplasm;GO:0008152 BP: metabolic process;GO:0008676 MF: 3-deoxy-8-phosphooctulonate synthase activity;GO:0009058 BP: biosynthetic process	G	PF00793	IPR006218; IPR006269; IPR013785	GO:0003824; GO:0005737; GO:0008152; GO:0008676; GO:0009058
2B_YII_W135_FURU_AX.158597388	TraesCS2B01G114800.1	RINT1-like protein	PF04437: RINT-1 / TIP-1 family	IPR007528: RINT-1/Tip20	GO:0005783 CC: endoplasmic reticulum;GO:0048193 BP: Golgi vesicle transport	G	PF04437	IPR007528	GO:0005783; GO:0048193
2B_YII_W135_FURU_AX.158597388	TraesCS2B01G114900.1	Protein kinase	PF07714: Protein tyrosine kinase	IPR000719: Protein kinase domain; IPR001245: Serine-threonine/tyrosine-protein kinase, catalytic domain; IPR011009: Protein kinase-like domain	GO:0004672 MF: protein kinase activity;GO:0005524 MF: ATP binding;GO:0006468 BP: protein phosphorylation	G	PF07714	IPR000719; IPR001245; IPR011009	GO:0004672; GO:0005524; GO:0006468
2B_YII_W135_FURU_AX.158597388	TraesCS2B01G115000.1	2-oxoglutarate (2OG) and Fe(II)-dependent oxygenase-like protein	PF03171: 2OG-Fe(II) oxygenase superfamily	IPR005123: Oxoglutarate/iron-dependent dioxygenase; IPR027443: Isopenicillin N synthase-like	GO:0016491 MF: oxidoreductase activity;GO:0055114 BP: oxidation-reduction process	G	PF03171	IPR005123; IPR027443	GO:0016491; GO:0055114
2B_YII_W135_FURU_AX.158597388	TraesCS2B01G115100.1	VQ motif-containing family protein	PF05678: VQ motif	IPR008889: VQ	NA	G	PF05678	IPR008889	NA
2B_YII_W135_FURU_AX.158597388	TraesCS2B01G115200.1	VQ motif-containing family protein	PF05678: VQ motif	IPR008889: VQ	NA	G	PF05678	IPR008889	NA
2B_YII_W135_FURU_AX.158597388	TraesCS2B01G115300.1	VQ motif family protein	PF05678: VQ motif	IPR008889: VQ	NA	G	PF05678	IPR008889	NA
2B_YII_W135_FURU_AX.158597388	TraesCS2B01G115500.1	RING finger protein	PF13639: Ring finger domain	IPR001841: Zinc finger, RING-type; IPR011016: Zinc finger, RING-CH-type; IPR013083: Zinc finger, RING/FYVE/PHD-type	GO:0005515 MF: protein binding;GO:0008270 MF: zinc ion binding	G	PF13639	IPR001841; IPR011016; IPR013083	GO:0005515; GO:0008270
2B_YII_W135_FURU_AX.158597388	TraesCS2B01G115700.1	BZIP transcription factor	PF00170: bZIP transcription factor	IPR004827: Basic-leucine zipper domain	GO:0003700 MF: transcription factor activity, sequence-specific DNA binding;GO:0006355 BP: regulation of transcription, DNA-templated;GO:0043565 MF: sequence-specific DNA binding	G	PF00170	IPR004827	GO:0003700; GO:0006355; GO:0043565
2B_YII_W135_FURU_AX.158597388	TraesCS2B01G115800.1	F-box family protein	PF12937: F-box-like	IPR001810: F-box domain	GO:0005515 MF: protein binding	TE?	PF12937	IPR001810	GO:0005515
2B_YII_W135_FURU_AX.158597388	TraesCS2B01G116200.1	Subtilisin-like protease	PF05922: Peptidase inhibitor I9; PF00082: Subtilase family; PF02225: PA domain	IPR000209: Peptidase S8/S53 domain; IPR003137: PA domain; IPR010259: Peptidase S8 propeptide/proteinase inhibitor I9; IPR015500: Peptidase S8, subtilisin-related; IPR023827: Peptidase S8, subtilisin, Asp-active site; IPR023828: Peptidase S8, subtilisin, Ser-active site	GO:0004252 MF: serine-type endopeptidase activity;GO:0006508 BP: proteolysis	G	PF05922; PF00082; PF02225	IPR000209; IPR003137; IPR010259; IPR015500; IPR023827; IPR023828	GO:0004252; GO:0006508
2B_YII_W135_FURU_AX.158597388	TraesCS2B01G116300.1	Subtilisin-like protease	PF05922: Peptidase inhibitor I9; PF00082: Subtilase family	IPR000209: Peptidase S8/S53 domain; IPR010259: Peptidase S8 propeptide/proteinase inhibitor I9; IPR015500: Peptidase S8, subtilisin-related; IPR023827: Peptidase S8, subtilisin, Asp-active site; IPR023828: Peptidase S8, subtilisin, Ser-active site	GO:0004252 MF: serine-type endopeptidase activity;GO:0006508 BP: proteolysis	G	PF05922; PF00082	IPR000209; IPR010259; IPR015500; IPR023827; IPR023828	GO:0004252; GO:0006508
2B_YII_W135_FURU_AX.158597388	TraesCS2B01G116400.1	Subtilisin-like protease	PF00082: Subtilase family	IPR000209: Peptidase S8/S53 domain; IPR023828: Peptidase S8, subtilisin, Ser-active site	GO:0004252 MF: serine-type endopeptidase activity;GO:0006508 BP: proteolysis	G	PF00082	IPR000209; IPR023828	GO:0004252; GO:0006508
2B_YII_W135_FURU_AX.158597388	TraesCS2B01G116500.1	Fructose-1,6-bisphosphatase class 1	PF07893: Protein of unknown function (DUF1668)	IPR012871: Protein of unknown function DUF1677, Oryza sativa	NA	G	PF07893	IPR012871	NA
2B_YII_W135_FURU_AX.158597388	TraesCS2B01G116600.1	Subtilisin-like protease	PF05922: Peptidase inhibitor I9; PF00082: Subtilase family	IPR000209: Peptidase S8/S53 domain; IPR010259: Peptidase S8 propeptide/proteinase inhibitor I9; IPR015500: Peptidase S8, subtilisin-related; IPR023827: Peptidase S8, subtilisin, Asp-active site; IPR023828: Peptidase S8, subtilisin, Ser-active site	GO:0004252 MF: serine-type endopeptidase activity;GO:0006508 BP: proteolysis	G	PF05922; PF00082	IPR000209; IPR010259; IPR015500; IPR023827; IPR023828	GO:0004252; GO:0006508
2B_YII_W135_FURU_AX.158597388	TraesCS2B01G116700.1	Short chain dehydrogenase/reductase	PF00106: short chain dehydrogenase	IPR002347: Short-chain dehydrogenase/reductase SDR; IPR016040: NAD(P)-binding domain	NA	G	PF00106	IPR002347; IPR016040	NA
2B_YII_W135_FURU_AX.158597388	TraesCS2B01G116900.1	Ethylene insensitive 3	PF04873: Ethylene insensitive 3	IPR023278: Ethylene insensitive 3-like protein, DNA-binding domain	GO:0003700 MF: transcription factor activity, sequence-specific DNA binding;GO:0005634 CC: nucleus	G	PF04873	IPR023278	GO:0003700; GO:0005634
2B_YII_W135_FURU_AX.158597388	TraesCS2B01G117000.1	Short chain dehydrogenase/reductase	PF00106: short chain dehydrogenase	IPR002347: Short-chain dehydrogenase/reductase SDR; IPR016040: NAD(P)-binding domain	NA	G	PF00106	IPR002347; IPR016040	NA
2B_YII_W135_FURU_AX.158597388	TraesCS2B01G117100.1	Subtilisin-like protease	PF05922: Peptidase inhibitor I9; PF00082: Subtilase family	IPR000209: Peptidase S8/S53 domain; IPR010259: Peptidase S8 propeptide/proteinase inhibitor I9; IPR015500: Peptidase S8, subtilisin-related; IPR023827: Peptidase S8, subtilisin, Asp-active site; IPR023828: Peptidase S8, subtilisin, Ser-active site	GO:0004252 MF: serine-type endopeptidase activity;GO:0006508 BP: proteolysis	G	PF05922; PF00082	IPR000209; IPR010259; IPR015500; IPR023827; IPR023828	GO:0004252; GO:0006508
2B_YII_W135_FURU_AX.158597388	TraesCS2B01G117300.1	Serine/threonine-protein kinase	PF01453: D-mannose binding lectin; PF00954: S-locus glycoprotein domain; PF08276: PAN-like domain	IPR000742: EGF-like domain; IPR000858: S-locus glycoprotein domain; IPR001480: Bulb-type lectin domain; IPR003609: PAN/Apple domain	GO:0005515 MF: protein binding;GO:0048544 BP: recognition of pollen	G	PF01453; PF00954; PF08276	IPR000742; IPR000858; IPR001480; IPR003609	GO:0005515; GO:0048544
2B_YII_W135_FURU_AX.158597388	TraesCS2B01G117400.1	Alpha/beta-hydrolase superfamily protein	PF00561: alpha/beta hydrolase fold	IPR000073: Alpha/beta hydrolase fold-1; IPR029058: Alpha/Beta hydrolase fold	NA	G	PF00561	IPR000073; IPR029058	NA
2B_YII_W135_FURU_AX.158597388	TraesCS2B01G117600.1	transmembrane protein, putative (DUF594)	PF13968: Domain of unknown function (DUF4220); PF04578: Protein of unknown function, DUF594	IPR007658: Protein of unknown function DUF594; IPR025315: Domain of unknown function DUF4220	NA	G	PF13968; PF04578	IPR007658; IPR025315	NA
2B_YII_W135_FURU_AX.158597388	TraesCS2B01G117800.1	Myb family transcription factor APL	PF00249: Myb-like DNA-binding domain; PF14379: MYB-CC type transfactor, LHEQLE motif	IPR001005: SANT/Myb domain; IPR006447: Myb domain, plants; IPR009057: Homeobox domain-like; IPR017930: Myb domain; IPR025756: MYB-CC type transcription factor, LHEQLE-containing domain	GO:0003677 MF: DNA binding	G	PF00249; PF14379	IPR001005; IPR006447; IPR009057; IPR017930; IPR025756	GO:0003677
2B_YII_W135_FURU_AX.158597388	TraesCS2B01G117900.1	WUSCHEL-related homeobox	PF00046: Homeobox domain	IPR001356: Homeobox domain; IPR009057: Homeobox domain-like	GO:0003677 MF: DNA binding	G	PF00046	IPR001356; IPR009057	GO:0003677
2B_YII_W135_FURU_AX.158597388	TraesCS2B01G118000.1	Dof zinc finger protein	PF02701: Dof domain, zinc finger	IPR003851: Zinc finger, Dof-type	GO:0003677 MF: DNA binding;GO:0006355 BP: regulation of transcription, DNA-templated	TE?	PF02701	IPR003851	GO:0003677; GO:0006355
2B_YII_W135_FURU_AX.158597388	TraesCS2B01G118100.1	Thioredoxin, putative	PF00085: Thioredoxin	IPR012336: Thioredoxin-like fold; IPR013766: Thioredoxin domain	GO:0045454 BP: cell redox homeostasis	G	PF00085	IPR012336; IPR013766	GO:0045454
2B_YII_W135_FURU_AX.158597388	TraesCS2B01G118200.1	NAC domain-containing protein	PF02365: No apical meristem (NAM) protein	IPR003441: NAC domain	GO:0003677 MF: DNA binding;GO:0006355 BP: regulation of transcription, DNA-templated	G	PF02365	IPR003441	GO:0003677; GO:0006355
2B_YII_W135_FURU_AX.158597388	TraesCS2B01G118300.1	NAC domain-containing protein	PF02365: No apical meristem (NAM) protein	IPR003441: NAC domain	GO:0003677 MF: DNA binding;GO:0006355 BP: regulation of transcription, DNA-templated	G	PF02365	IPR003441	GO:0003677; GO:0006355
2B_YII_W135_FURU_AX.158597388	TraesCS2B01G118400.1	NAC domain protein,	PF02365: No apical meristem (NAM) protein	IPR003441: NAC domain	GO:0003677 MF: DNA binding;GO:0006355 BP: regulation of transcription, DNA-templated	G	PF02365	IPR003441	GO:0003677; GO:0006355
2B_YII_W135_FURU_AX.158597388	TraesCS2B01G118500.1	NAC domain-containing protein	PF02365: No apical meristem (NAM) protein	IPR003441: NAC domain	GO:0003677 MF: DNA binding;GO:0006355 BP: regulation of transcription, DNA-templated	G	PF02365	IPR003441	GO:0003677; GO:0006355
2B_YII_W135_FURU_AX.158597388	TraesCS2B01G118600.1	Sentrin-specific protease	PF02902: Ulp1 protease family, C-terminal catalytic domain	IPR003653: Ulp1 protease family, C-terminal catalytic domain	GO:0006508 BP: proteolysis;GO:0008234 MF: cysteine-type peptidase activity	G	PF02902	IPR003653	GO:0006508; GO:0008234
2B_YII_W135_FURU_AX.158597388	TraesCS2B01G119000.1	NAC domain protein	PF02365: No apical meristem (NAM) protein	IPR003441: NAC domain	GO:0003677 MF: DNA binding;GO:0006355 BP: regulation of transcription, DNA-templated	G	PF02365	IPR003441	GO:0003677; GO:0006355
2B_YII_W135_FURU_AX.158597388	TraesCS2B01G119100.1	NAC domain protein	PF02365: No apical meristem (NAM) protein	IPR003441: NAC domain	GO:0003677 MF: DNA binding;GO:0006355 BP: regulation of transcription, DNA-templated	G	PF02365	IPR003441	GO:0003677; GO:0006355
2B_YII_W135_FURU_AX.158597388	TraesCS2B01G119200.2	Apyrase-like protein	PF01150: GDA1/CD39 (nucleoside phosphatase) family	IPR000407: Nucleoside phosphatase GDA1/CD39	GO:0016787 MF: hydrolase activity	G	PF01150	IPR000407	GO:0016787
2B_YII_W135_FURU_AX.158597388	TraesCS2B01G119400.4	RNA-binding domain CCCH-type zinc finger protein	PF00642: Zinc finger C-x8-C-x5-C-x3-H type (and similar); PF00076: RNA recognition motif. (a.k.a. RRM, RBD, or RNP domain)	IPR000504: RNA recognition motif domain; IPR000571: Zinc finger, CCCH-type	GO:0003676 MF: nucleic acid binding;GO:0046872 MF: metal ion binding	TE?	PF00642; PF00076	IPR000504; IPR000571	GO:0003676; GO:0046872
2B_YII_W135_FURU_AX.158597388	TraesCS2B01G119500.1	Sorting and assembly machinery component 50 like	PF01103: Surface antigen	IPR000184: Bacterial surface antigen (D15)	GO:0019867 CC: outer membrane	G	PF01103	IPR000184	GO:0019867
2B_YII_W135_FURU_AX.158597388	TraesCS2B01G119600.1	Ferredoxin reductase-like protein	PF00175: Oxidoreductase NAD-binding domain	IPR001221: Phenol hydroxylase reductase; IPR001433: Oxidoreductase FAD/NAD(P)-binding; IPR001709: Flavoprotein pyridine nucleotide cytochrome reductase; IPR017927: Ferredoxin reductase-type FAD-binding domain; IPR017938: Riboflavin synthase-like beta-barrel	GO:0016491 MF: oxidoreductase activity;GO:0055114 BP: oxidation-reduction process	G	PF00175	IPR001221; IPR001433; IPR001709; IPR017927; IPR017938	GO:0016491; GO:0055114
2B_YII_W135_FURU_AX.158597388	TraesCS2B01G119700.1	Cellulose synthase	PF14569: Zinc-binding RING-finger; PF03552: Cellulose synthase	IPR005150: Cellulose synthase; IPR013083: Zinc finger, RING/FYVE/PHD-type; IPR027934: Cellulose synthase, RING-type zinc finger; IPR029044: Nucleotide-diphospho-sugar transferases	GO:0016020 CC: membrane;GO:0016760 MF: cellulose synthase (UDP-forming) activity;GO:0030244 BP: cellulose biosynthetic process	G	PF14569; PF03552	IPR005150; IPR013083; IPR027934; IPR029044	GO:0016020; GO:0016760; GO:0030244
3A_YII_W135_AZIP_AX.111134276	TraesCS3A01G315200.1	LysM domain containing protein	PF01476: LysM domain	IPR018392: LysM domain	NA	G	PF01476	IPR018392	NA
3A_YII_W135_AZIP_AX.111134276	TraesCS3A01G315300.1	2-oxoglutarate and Fe(II)-dependent oxygenase superfamily protein, putative	PF14226: non-haem dioxygenase in morphine synthesis N-terminal; PF03171: 2OG-Fe(II) oxygenase superfamily	IPR005123: Oxoglutarate/iron-dependent dioxygenase; IPR026992: Non-haem dioxygenase N-terminal domain; IPR027443: Isopenicillin N synthase-like	GO:0016491 MF: oxidoreductase activity;GO:0055114 BP: oxidation-reduction process	G	PF14226; PF03171	IPR005123; IPR026992; IPR027443	GO:0016491; GO:0055114
3A_YII_W135_AZIP_AX.111134276	TraesCS3A01G315400.1	Calcium-binding family protein	PF13833: EF-hand domain pair	IPR002048: EF-hand domain; IPR011992: EF-hand domain pair; IPR018247: EF-Hand 1, calcium-binding site	GO:0005509 MF: calcium ion binding	G	PF13833	IPR002048; IPR011992; IPR018247	GO:0005509
3A_YII_W135_AZIP_AX.111134276	TraesCS3A01G315500.1	Protein CyaY	PF01491: Frataxin-like domain	IPR002908: Frataxin/CyaY; IPR017789: Frataxin; IPR020895: Frataxin conserved site	GO:0004322 MF: ferroxidase activity;GO:0005739 CC: mitochondrion;GO:0008199 MF: ferric iron binding;GO:0016226 BP: iron-sulfur cluster assembly;GO:0055114 BP: oxidation-reduction process	G	PF01491	IPR002908; IPR017789; IPR020895	GO:0004322; GO:0005739; GO:0008199; GO:0016226; GO:0055114
3A_YII_W135_AZIP_AX.111134276	TraesCS3A01G315600.1	Adenine nucleotide alpha hydrolases-like superfamily protein	PF00582: Universal stress protein family	IPR006015: Universal stress protein A; IPR006016: UspA; IPR014729: Rossmann-like alpha/beta/alpha sandwich fold	GO:0006950 BP: response to stress	G	PF00582	IPR006015; IPR006016; IPR014729	GO:0006950
3A_YII_W135_AZIP_AX.111134276	TraesCS3A01G315700.1	DNA cross-link repair protein	PF07522: DNA repair metallo-beta-lactamase	IPR001279: Metallo-beta-lactamase; IPR011084: DNA repair metallo-beta-lactamase	NA	G	PF07522	IPR001279; IPR011084	NA
3A_YII_W135_AZIP_AX.111134276	TraesCS3A01G315800.2	Diacylglycerol kinase	PF00781: Diacylglycerol kinase catalytic domain; PF00609: Diacylglycerol kinase accessory domain	IPR000756: Diacylglycerol kinase, accessory domain; IPR001206: Diacylglycerol kinase, catalytic domain; IPR016064: NAD kinase/diacylglycerol kinase-like domain; IPR016961: Diacylglycerol kinase, plant; IPR017438: Inorganic polyphosphate/ATP-NAD kinase, domain 1	GO:0003951 MF: NAD+ kinase activity;GO:0004143 MF: diacylglycerol kinase activity;GO:0007205 BP: protein kinase C-activating G-protein coupled receptor signaling pathway;GO:0008152 BP: metabolic process;GO:0016301 MF: kinase activity	G	PF00781; PF00609	IPR000756; IPR001206; IPR016064; IPR016961; IPR017438	GO:0003951; GO:0004143; GO:0007205; GO:0008152; GO:0016301
3A_YII_W135_AZIP_AX.111134276	TraesCS3A01G315900.1	Pentatricopeptide repeat-containing protein	PF12854: PPR repeat; PF13041: PPR repeat family	IPR002885: Pentatricopeptide repeat; IPR011990: Tetratricopeptide-like helical domain	GO:0005515 MF: protein binding	G	PF12854; PF13041	IPR002885; IPR011990	GO:0005515
3A_YII_W135_AZIP_AX.111134276	TraesCS3A01G316000.1	LysM domain containing protein	PF01476: LysM domain	IPR018392: LysM domain	NA	G	PF01476	IPR018392	NA
3A_YII_W135_AZIP_AX.111134276	TraesCS3A01G316100.1	LysM domain containing protein	PF01476: LysM domain	IPR018392: LysM domain	NA	G	PF01476	IPR018392	NA
3A_YII_W135_AZIP_AX.111134276	TraesCS3A01G316200.1	Eukaryotic translation initiation factor 3 subunit L	PF10255: RNA polymerase I-associated factor PAF67	IPR019382: Translation initiation factor 3 complex subunit L	GO:0003743 MF: translation initiation factor activity;GO:0005737 CC: cytoplasm;GO:0005852 CC: eukaryotic translation initiation factor 3 complex	G	PF10255	IPR019382	GO:0003743; GO:0005737; GO:0005852
3A_YII_W135_AZIP_AX.111134276	TraesCS3A01G316300.1	Cyclic nucleotide-gated channel	PF00520: Ion transport protein; PF00027: Cyclic nucleotide-binding domain	IPR000595: Cyclic nucleotide-binding domain; IPR005821: Ion transport domain; IPR014710: RmlC-like jelly roll fold; IPR018490: Cyclic nucleotide-binding-like	GO:0005216 MF: ion channel activity;GO:0006811 BP: ion transport;GO:0016020 CC: membrane;GO:0055085 BP: transmembrane transport	G	PF00520; PF00027	IPR000595; IPR005821; IPR014710; IPR018490	GO:0005216; GO:0006811; GO:0016020; GO:0055085
3A_YII_W135_AZIP_AX.111134276	TraesCS3A01G316400.1	2-oxoglutarate (2OG) and Fe(II)-dependent oxygenase superfamily protein, putative	PF14226: non-haem dioxygenase in morphine synthesis N-terminal; PF03171: 2OG-Fe(II) oxygenase superfamily	IPR005123: Oxoglutarate/iron-dependent dioxygenase; IPR026992: Non-haem dioxygenase N-terminal domain; IPR027443: Isopenicillin N synthase-like	GO:0016491 MF: oxidoreductase activity;GO:0055114 BP: oxidation-reduction process	G	PF14226; PF03171	IPR005123; IPR026992; IPR027443	GO:0016491; GO:0055114
3A_YII_W135_AZIP_AX.111134276	TraesCS3A01G316500.1	External alternative NAD(P)H-ubiquinone oxidoreductase B2, mitochondrial	PF07992: Pyridine nucleotide-disulphide oxidoreductase	IPR002048: EF-hand domain; IPR011992: EF-hand domain pair; IPR023753: FAD/NAD(P)-binding domain	GO:0005509 MF: calcium ion binding;GO:0016491 MF: oxidoreductase activity;GO:0055114 BP: oxidation-reduction process	G	PF07992	IPR002048; IPR011992; IPR023753	GO:0005509; GO:0016491; GO:0055114
3A_YII_W135_BCEM_AX.111550596	TraesCS3A01G271700.1	Dof zinc finger protein	PF02701: Dof domain, zinc finger	IPR003851: Zinc finger, Dof-type	GO:0003677 MF: DNA binding;GO:0006355 BP: regulation of transcription, DNA-templated	TE?	PF02701	IPR003851	GO:0003677; GO:0006355
3A_YII_W135_BCEM_AX.111550596	TraesCS3A01G271800.1	Ubiquitin-conjugating enzyme E2	PF00179: Ubiquitin-conjugating enzyme	IPR000608: Ubiquitin-conjugating enzyme E2; IPR016135: Ubiquitin-conjugating enzyme/RWD-like; IPR023313: Ubiquitin-conjugating enzyme, active site	NA	G	PF00179	IPR000608; IPR016135; IPR023313	NA
3A_YII_W135_BCEM_AX.111550596	TraesCS3A01G271900.1	Katanin p60 ATPase-containing subunit, putative	PF00004: ATPase family associated with various cellular activities (AAA)	IPR003593: AAA+ ATPase domain; IPR003959: ATPase, AAA-type, core; IPR027417: P-loop containing nucleoside triphosphate hydrolase	GO:0005524 MF: ATP binding	G	PF00004	IPR003593; IPR003959; IPR027417	GO:0005524
3A_YII_W135_BCEM_AX.111550596	TraesCS3A01G272000.1	Structural constituent of cell wall, putative	PF07223: Protein of unknown function (DUF1421)	IPR010820: Protein of unknown function DUF1421	NA	G	PF07223	IPR010820	NA
3A_YII_W135_BCEM_AX.111550596	TraesCS3A01G272100.2	Poly(A) polymerase	PF01909: Nucleotidyltransferase domain; PF03828: Cid1 family poly A polymerase	IPR002058: PAP/25A-associated; IPR002934: Polymerase, nucleotidyl transferase domain	GO:0016779 MF: nucleotidyltransferase activity	G	PF01909; PF03828	IPR002058; IPR002934	GO:0016779
3A_YII_W135_BCEM_AX.111550596	TraesCS3A01G272200.1	50S ribosomal protein L13	PF00572: Ribosomal protein L13	IPR005822: Ribosomal protein L13; IPR005823: Ribosomal protein L13, bacterial-type; IPR023563: Ribosomal protein L13, conserved site	GO:0003735 MF: structural constituent of ribosome;GO:0005840 CC: ribosome;GO:0006412 BP: translation	G	PF00572	IPR005822; IPR005823; IPR023563	GO:0003735; GO:0005840; GO:0006412
3A_YII_W135_BCEM_AX.111550596	TraesCS3A01G272300.2	transmembrane protein (DUF616)	PF04765: Protein of unknown function (DUF616)	IPR006852: Protein of unknown function DUF616	NA	G	PF04765	IPR006852	NA
3A_YII_W135_BCEM_AX.111550596	TraesCS3A01G272400.1	zinc finger MYM-type-like protein	PF14291: Domain of unknown function (DUF4371)	IPR006580: Zinc finger, TTF-type; IPR025398: Domain of unknown function DUF4371	NA	TE?	PF14291	IPR006580; IPR025398	NA
3A_YII_W135_BCEM_AX.111550596	TraesCS3A01G272500.1	MACPF domain protein	PF01823: MAC/Perforin domain	IPR020864: Membrane attack complex component/perforin (MACPF) domain	NA	G	PF01823	IPR020864	NA
3A_YII_W135_BCEM_AX.111550596	TraesCS3A01G272600.1	Nitrate transporter 1.2	PF00854: POT family	IPR000109: Proton-dependent oligopeptide transporter family; IPR020846: Major facilitator superfamily domain	GO:0005215 MF: transporter activity;GO:0006810 BP: transport;GO:0016020 CC: membrane	G	PF00854	IPR000109; IPR020846	GO:0005215; GO:0006810; GO:0016020
3A_YII_W135_BCEM_AX.111550596	TraesCS3A01G272700.1	Oil body-associated protein 2A	PF06884: Protein of unknown function (DUF1264)	IPR010686: Oil body-associated protein-like	NA	G	PF06884	IPR010686	NA
3A_YII_W135_BCEM_AX.111550596	TraesCS3A01G272800.2	Pleiotropic drug resistance ABC transporter	PF14510: ABC-transporter extracellular N-terminal; PF00005: ABC transporter; PF01061: ABC-2 type transporter; PF08370: Plant PDR ABC transporter associated	IPR003439: ABC transporter-like; IPR003593: AAA+ ATPase domain; IPR013525: ABC-2 type transporter; IPR013581: Plant PDR ABC transporter associated; IPR027417: P-loop containing nucleoside triphosphate hydrolase; IPR029481: ABC-transporter extracellular N-terminal domain	GO:0005524 MF: ATP binding;GO:0016020 CC: membrane;GO:0016887 MF: ATPase activity	G	PF14510; PF00005; PF01061; PF08370	IPR003439; IPR003593; IPR013525; IPR013581; IPR027417; IPR029481	GO:0005524; GO:0016020; GO:0016887
3A_YII_W135_BCEM_AX.111550596	TraesCS3A01G272900.1	Protein kinase, putative	PF12796: Ankyrin repeats (3 copies); PF07714: Protein tyrosine kinase	IPR000719: Protein kinase domain; IPR001245: Serine-threonine/tyrosine-protein kinase, catalytic domain; IPR002110: Ankyrin repeat; IPR011009: Protein kinase-like domain; IPR020683: Ankyrin repeat-containing domain	GO:0004672 MF: protein kinase activity;GO:0005515 MF: protein binding;GO:0005524 MF: ATP binding;GO:0006468 BP: protein phosphorylation	G	PF12796; PF07714	IPR000719; IPR001245; IPR002110; IPR011009; IPR020683	GO:0004672; GO:0005515; GO:0005524; GO:0006468
3A_YII_W135_BCEM_AX.111550596	TraesCS3A01G273000.1	GDSL esterase/lipase	PF00657: GDSL-like Lipase/Acylhydrolase	IPR001087: GDSL lipase/esterase; IPR013830: SGNH hydrolase-type esterase domain	GO:0016788 MF: hydrolase activity, acting on ester bonds	G	PF00657	IPR001087; IPR013830	GO:0016788
3A_YII_W135_BCEM_AX.111550596	TraesCS3A01G273200.1	Early nodulin-like protein	PF02298: Plastocyanin-like domain	IPR003245: Phytocyanin domain; IPR008972: Cupredoxin	GO:0009055 MF: electron carrier activity	G	PF02298	IPR003245; IPR008972	GO:0009055
3A_YII_W135_BCEM_AX.111550596	TraesCS3A01G273300.1	Homeobox protein	PF00628: PHD-finger; PF00046: Homeobox domain	IPR001356: Homeobox domain; IPR001965: Zinc finger, PHD-type; IPR009057: Homeobox domain-like; IPR011011: Zinc finger, FYVE/PHD-type; IPR013083: Zinc finger, RING/FYVE/PHD-type; IPR019786: Zinc finger, PHD-type, conserved site; IPR019787: Zinc finger, PHD-finger	GO:0003677 MF: DNA binding;GO:0005515 MF: protein binding;GO:0008270 MF: zinc ion binding	G	PF00628; PF00046	IPR001356; IPR001965; IPR009057; IPR011011; IPR013083; IPR019786; IPR019787	GO:0003677; GO:0005515; GO:0008270
3A_YII_W135_BCEM_AX.111550596	TraesCS3A01G273500.1	Dynamin-like	PF00350: Dynamin family	IPR001401: Dynamin, GTPase domain; IPR022812: Dynamin superfamily; IPR027417: P-loop containing nucleoside triphosphate hydrolase; IPR030381: Dynamin-type guanine nucleotide-binding (G) domain	GO:0003924 MF: GTPase activity;GO:0005525 MF: GTP binding	G	PF00350	IPR001401; IPR022812; IPR027417; IPR030381	GO:0003924; GO:0005525
3A_YII_W135_BCEM_AX.111550596	TraesCS3A01G273600.1	VQ motif-containing protein	PF05678: VQ motif	IPR008889: VQ	NA	G	PF05678	IPR008889	NA
3A_YII_W135_BCEM_AX.111550596	TraesCS3A01G273700.1	RNA-binding S4 domain-containing protein	PF01479: S4 domain	IPR002942: RNA-binding S4 domain; IPR017506: Photosystem II S4	GO:0003723 MF: RNA binding	G	PF01479	IPR002942; IPR017506	GO:0003723
3A_YII_W135_BCEM_AX.111550596	TraesCS3A01G273800.1	Pentatricopeptide repeat-containing protein, putative	PF13041: PPR repeat family; PF01535: PPR repeat	IPR002885: Pentatricopeptide repeat	NA	G	PF13041; PF01535	IPR002885	NA
3A_YII_W135_BCEM_AX.111550596	TraesCS3A01G273900.1	Dihydroorotase	PF01979: Amidohydrolase family	IPR002195: Dihydroorotase, conserved site; IPR004721: Dihydroorotase homodimeric type; IPR006680: Amidohydrolase-related; IPR032466: Metal-dependent hydrolase	GO:0004151 MF: dihydroorotase activity;GO:0016787 MF: hydrolase activity;GO:0016812 MF: hydrolase activity, acting on carbon-nitrogen (but not peptide) bonds, in cyclic amides;GO:0019856 BP: pyrimidine nucleobase biosynthetic process	G	PF01979	IPR002195; IPR004721; IPR006680; IPR032466	GO:0004151; GO:0016787; GO:0016812; GO:0019856
3A_YII_W135_BCEM_AX.111550596	TraesCS3A01G274000.1	Protein kinase	PF07714: Protein tyrosine kinase	IPR000719: Protein kinase domain; IPR001245: Serine-threonine/tyrosine-protein kinase, catalytic domain; IPR008271: Serine/threonine-protein kinase, active site; IPR011009: Protein kinase-like domain	GO:0004672 MF: protein kinase activity;GO:0005524 MF: ATP binding;GO:0006468 BP: protein phosphorylation	G	PF07714	IPR000719; IPR001245; IPR008271; IPR011009	GO:0004672; GO:0005524; GO:0006468
3A_YII_W135_BCEM_AX.111550596	TraesCS3A01G274100.1	DUF506 family protein	PF04720: PDDEXK-like family of unknown function	IPR006502: Protein of unknown function PDDEXK-like	NA	G	PF04720	IPR006502	NA
3A_YII_W135_BCEM_AX.111550596	TraesCS3A01G274200.1	Mannan endo-1,4-beta-mannosidase-like protein	PF00150: Cellulase (glycosyl hydrolase family 5)	IPR001547: Glycoside hydrolase, family 5; IPR017853: Glycoside hydrolase superfamily; IPR018087: Glycoside hydrolase, family 5, conserved site	GO:0004553 MF: hydrolase activity, hydrolyzing O-glycosyl compounds;GO:0005975 BP: carbohydrate metabolic process	G	PF00150	IPR001547; IPR017853; IPR018087	GO:0004553; GO:0005975
3A_YII_W135_BCEM_AX.111550596	TraesCS3A01G274300.1	Carotenoid cleavage dioxygenase	PF03055: Retinal pigment epithelial membrane protein	IPR004294: Carotenoid oxygenase	GO:0016702 MF: oxidoreductase activity, acting on single donors with incorporation of molecular oxygen, incorporation of two atoms of oxygen;GO:0055114 BP: oxidation-reduction process	G	PF03055	IPR004294	GO:0016702; GO:0055114
3A_YII_W135_BCEM_AX.111550596	TraesCS3A01G274400.1	Chaperone clpb, putative	PF02861: Clp amino terminal domain, pathogenicity island component; PF00004: ATPase family associated with various cellular activities (AAA); PF07724: AAA domain (Cdc48 subfamily); PF10431: C-terminal, D2-small domain, of ClpB protein	IPR001270: ClpA/B family; IPR003593: AAA+ ATPase domain; IPR003959: ATPase, AAA-type, core; IPR004176: Clp, N-terminal; IPR018368: ClpA/B, conserved site 1; IPR019489: Clp ATPase, C-terminal; IPR027417: P-loop containing nucleoside triphosphate hydrolase; IPR028299: ClpA/B, conserved site 2	GO:0005524 MF: ATP binding;GO:0019538 BP: protein metabolic process	G	PF02861; PF00004; PF07724; PF10431	IPR001270; IPR003593; IPR003959; IPR004176; IPR018368; IPR019489; IPR027417; IPR028299	GO:0005524; GO:0019538
3A_YII_W135_BCEM_AX.111550596	TraesCS3A01G274600.1	Dolichyl-diphosphooligosaccharide--protein glycosyltransferase subunit STT3A	PF02516: Oligosaccharyl transferase STT3 subunit	IPR003674: Oligosaccharyl transferase, STT3 subunit	GO:0004576 MF: oligosaccharyl transferase activity;GO:0006486 BP: protein glycosylation;GO:0016020 CC: membrane	G	PF02516	IPR003674	GO:0004576; GO:0006486; GO:0016020
3A_YII_W135_BCEM_AX.111550596	TraesCS3A01G274700.1	Nuclear pore complex protein NUP85	PF07575: Nup85 Nucleoporin	IPR011502: Nucleoporin Nup85-like	NA	G	PF07575	IPR011502	NA
3A_YII_W135_BCEM_AX.111550596	TraesCS3A01G274800.1	Nuclear pore complex protein NUP35	PF05172: Nup53/35/40-type RNA recognition motif	IPR000504: RNA recognition motif domain; IPR007846: RNA-recognition motif (RRM) Nup35-type domain	GO:0003676 MF: nucleic acid binding	G	PF05172	IPR000504; IPR007846	GO:0003676
3A_YII_W135_BCEM_AX.111550596	TraesCS3A01G274900.1	GATA transcription factor	PF00320: GATA zinc finger	IPR000679: Zinc finger, GATA-type; IPR013088: Zinc finger, NHR/GATA-type; IPR016679: Transcription factor, GATA, plant	GO:0003677 MF: DNA binding;GO:0003700 MF: transcription factor activity, sequence-specific DNA binding;GO:0005634 CC: nucleus;GO:0006355 BP: regulation of transcription, DNA-templated;GO:0008270 MF: zinc ion binding;GO:0043565 MF: sequence-specific DNA binding;GO:0045893 BP: positive regulation of transcription, DNA-templated	G	PF00320	IPR000679; IPR013088; IPR016679	GO:0003677; GO:0003700; GO:0005634; GO:0006355; GO:0008270; GO:0043565; GO:0045893
3A_YII_W135_BCEM_AX.111550596	TraesCS3A01G275000.1	Golgin candidate 1	PF09787: Golgin subfamily A member 5	IPR019177: Golgin subfamily A member 5	GO:0007030 BP: Golgi organization	G	PF09787	IPR019177	GO:0007030
3A_YII_W135_BCEM_AX.111550596	TraesCS3A01G275100.1	Kinase family protein	PF00069: Protein kinase domain	IPR000719: Protein kinase domain; IPR008271: Serine/threonine-protein kinase, active site; IPR011009: Protein kinase-like domain; IPR017441: Protein kinase, ATP binding site	GO:0004672 MF: protein kinase activity;GO:0005524 MF: ATP binding;GO:0006468 BP: protein phosphorylation	G	PF00069	IPR000719; IPR008271; IPR011009; IPR017441	GO:0004672; GO:0005524; GO:0006468
3A_YII_W135_BCEM_AX.111550596	TraesCS3A01G275300.1	Kinesin-like protein	PF00307: Calponin homology (CH) domain; PF00225: Kinesin motor domain	IPR001715: Calponin homology domain; IPR001752: Kinesin motor domain; IPR027417: P-loop containing nucleoside triphosphate hydrolase	GO:0003777 MF: microtubule motor activity;GO:0005515 MF: protein binding;GO:0005524 MF: ATP binding;GO:0007018 BP: microtubule-based movement;GO:0008017 MF: microtubule binding	G	PF00307; PF00225	IPR001715; IPR001752; IPR027417	GO:0003777; GO:0005515; GO:0005524; GO:0007018; GO:0008017
3A_YII_W135_BCEM_AX.111550596	TraesCS3A01G275400.2	Histidine phosphotransfer protein	PF01627: Hpt domain	IPR008207: Signal transduction histidine kinase, phosphotransfer (Hpt) domain	GO:0000160 BP: phosphorelay signal transduction system;GO:0004871 MF: signal transducer activity	G	PF01627	IPR008207	GO:0000160; GO:0004871
[truncated: 11 more rows]
